# Supplementary material for: Does scientific effort reflect global need? A review of infectious disease publications over 100 years
Source: Epidemiol Infect. 2019 Mar 1;147:e114. doi: 10.1017/S0950268818003552 (PMC6518475; doi:10.1017/S0950268818003552)
Supplement: Supplementary file 1 [file S0950268818003552sup.zip]

Archive with 2 entries (2 files):
- S0950268818003552sup001.xlsx
- S0950268818003552sup002.xlsx
