# Supplementary material for: Does scientific effort reflect global need? A review of infectious disease publications over 100 years
Source: Epidemiol Infect. 2019 Mar 1;147:e114. doi: 10.1017/S0950268818003552 (PMC6518475; doi:10.1017/S0950268818003552)
Supplement: Supplementary file 1 [file S0950268818003552sup.zip › S0950268818003552sup001.xlsx]

## Sheet: DALYS and YLL
Disease organism	All age deaths	All age YLL	All age DALY	All age deaths change 2006 - 2016	All age YLL change 2006 - 2016	All age DALY change 2006 - 2016	Search date	Search term	Notes
Hepatitis B	465.9	14504.9	23903.2	12	-1.7	-16.6	2017-11-07	Hepatitis B	Includes chronic conditions
Hepatitis C	329.3	9532.7	13163.3	24.1	12	13.1	2017-11-07	Hepatitis C	Includes chronic conditions
Hepatitis E	26.1	1383.4	1419.6	-30.5	-41.3	-41	2017-11-07	Hepatitis E
Hepatitis A	5.2	378.9	450.7	-45.4	-49.4	-46.6	2017-11-07	Hepatitis A
Tuberculosis	1213.1	40718.8	43557.9	-20.9	-24.9	-23.4	2017-11-07	Tuberculosis
HIV	1033.8	53543.4	57575.4	-45.8	-45.2	-43.6	2017-11-07	HIV
Typhoid	128.2	8729.9	8843	-15.7	-18.1	-33.8	2017-11-07	Typhoid
Paratyphoid fever	25.2	1596.6	1607	-6.6	-9.4	-13.9	2017-11-07	Paratyphoid
Pneumococcal meningitis	23.1	1268.4	1902.8	0.2	-6.1	-1.9	2017-11-07	pneumococ* AND meningitis
Haemophilus influenzae	31.4	2177.5	2426	-6.9	-10.7	-11	2017-11-07	Haemophilus influenzae
Syphilis	109.6	9228.2	9415.8	-27	-27.2	-26.6	2017-11-07	Syphilis
Chlamydia	1.2	46.8	562.4	-4.5	-9.2	8.2	2017-11-07	Chlamydia*
Gonorrhea	3.4	127.4	675.2	-4.1	-8.2	16	2017-11-07	Gono*
Meningococcal	127.4	8159.6	8327.1	-22.9	-28.5	-27.9	2017-11-07	meningococ*
Diptheria	1.1	86.9	86.9	-66.4	-67	-67	2017-11-07	Diptheria*
Pertussis	73	6170.8	6249.9	-36.3	-36.2	-36.1	2017-11-07	Pertussis
Tetanus	36.7	2362.8	2366.6	-59.5	-62.7	-62.7	2017-11-07	Tetan*
Measles	68.1	5702.6	5724.8	-72.5	-72.5	-72.5	2017-11-07	Measles
Herpes	12.5	620	923.5	-15.2	-21.7	-11.4	2017-11-07	Herpes
Malaria	719.6	54460.5	56201.2	-25.9	-27.7	-27.2	2017-11-07	Malaria
Chagas	7.1	156.1	219	1.4	-7.3	-3.1	2017-11-07	Chagas
Leishmania	13.7	705.8	981	-54.1	-58	-48.3	2017-11-07	Leishmania*
Trypanosoma	2.3	126.5	128.4	-76.3	-76.2	-76.2	2017-11-07	Trypanosom*
Schistosomiasis	10.1	367.4	1863.6	-22.1	-23.9	-24.4	2017-11-07	schistosom*
Cysticercosis	1	47.2	468.1	-17.8	-21	-6.5	2017-11-07	cysticerc*
Echinococcosis	1	46	136.5	-36.6	-42.1	-39.6	2017-11-07	echinococc*
Dengue fever	37.8	1975.1	2956.9	81.8	59.8	64.4	2017-11-07	Dengue
Yellow fever	5.8	373.9	374	-11.8	-11.9	-11.9	2017-11-07	Yellow fever
Rabies	13.3	774.2	744.2	-47.4	-48.7	-48.7	2017-11-07	Rabies
Ascariasis	4.9	385.3	337	-39.2	-40	-31.2	2017-11-07	Ascariasis
Ebola	0	0.2	0.3				2017-11-07	Ebola
Zika	0	1	5.1				2017-11-07	Zika

## Sheet: Human Outbreaks
Disease organism	Zoonosis	Search date	Search term
anthrax	Yes	2017-10-31	anthrax
campylobacterosis	Yes	2017-10-31	campylobacter*
chikungunya	Yes	2017-10-31	chikungunya
cryptosporidiosis	Yes	2017-10-31	cryptosporidi*
dengue fever	Yes	2017-10-31	dengue
Escherichia coli diarrhoea	Yes	2017-10-31	Escherichia coli
hepatitis A	Yes	2017-10-31	hepatitis A
hepatitis E	Yes	2017-10-31	hepatitis E
influenza A	Yes	2017-10-31	influenza A
salmonellosis	Yes	2017-10-31	salmonell*
shigellosis	Yes	2017-10-31	shigell*
trichinosis	Yes	2017-10-31	trichin*
tuberculosis	Yes	2017-10-31	tuberculosis
adenovirus infection	No	2017-10-31	adenovirus
cholera	No	2017-10-31	cholera*
enterovirus infection	No	2017-10-31	enterovirus
gastroenteritis (viral)	No	2017-10-31	NOT USED
hepatitis B	No	2017-10-31	hepatitis B
legionellosis	No	2017-10-31	legionell*
malaria	No	2017-10-31	malaria
measles	No	2017-10-31	measles
meningitis (bacterial)	No	2017-10-31	meningitis AND bacteri*
mumps	No	2017-10-31	mumps
pertussis	No	2017-10-31	pertussis
rotavirus infection	No	2017-10-31	rotavirus
rubella	No	2017-10-31	rubella
typhoid and enteric fever	No	2017-10-31	typhoid

## Sheet: DALY and outbreak publications
Resource for human outbreak data	Years covered by the study	Web of Sci. Publication no.	Publication years
http://rsif.royalsocietypublishing.org/content/11/101/20140950.full	1980-2010	19685	1900-2017
Resource for GBD, YLL, DALY data
http://thelancet.com/gbd	1990-2016	37140	1900-2017

## Sheet: Journal metrics
Top journals Google Scholar	h5-index	h5-median
Nature	366	563
The New England Journal of Medicine	352	597
Science	320	466
The Lancet	273	420
Search date
2017-10-31
