# Supplementary material for: Does scientific effort reflect global need? A review of infectious disease publications over 100 years
Source: Epidemiol Infect. 2019 Mar 1;147:e114. doi: 10.1017/S0950268818003552 (PMC6518475; doi:10.1017/S0950268818003552)
Supplement: Supplementary file 1 [file S0950268818003552sup.zip › S0950268818003552sup002.xlsx]

## Sheet: Diseases_searches
Disease	Zoonosis	Search date	Search term
anthrax	Yes	2017-10-31	anthrax
campylobacterosis	Yes	2017-10-31	campylobacter*
chikungunya	Yes	2017-10-31	chikungunya
cryptosporidiosis	Yes	2017-10-31	cryptosporidi*
dengue fever	Yes	2017-10-31	dengue
Escherichia coli diarrhoea	Yes	2017-10-31	Escherichia coli
hepatitis A	Yes	2017-10-31	hepatitis A
hepatitis E	Yes	2017-10-31	hepatitis E
influenza A	Yes	2017-10-31	influenza A
salmonellosis	Yes	2017-10-31	salmonell*
shigellosis	Yes	2017-10-31	shigell*
trichinosis	Yes	2017-10-31	trichin*
tuberculosis	Yes	2017-10-31	tuberculosis
adenovirus infection	No	2017-10-31	adenovirus
cholera	No	2017-10-31	cholera*
enterovirus infection	No	2017-10-31	enterovirus
gastroenteritis (viral)	No	2017-10-31	NOT USED
hepatitis B	No	2017-10-31	hepatitis B
legionellosis	No	2017-10-31	legionell*
malaria	No	2017-10-31	malaria
measles	No	2017-10-31	measles
meningitis (bacterial)	No	2017-10-31	meningitis AND bacteri*
mumps	No	2017-10-31	mumps
pertussis	No	2017-10-31	pertussis
rotavirus infection	No	2017-10-31	rotavirus
rubella	No	2017-10-31	rubella
typhoid and enteric fever	No	2017-10-31	typhoid
Resource
http://rsif.royalsocietypublishing.org/content/11/101/20140950.full
Top journals Google Scholar	h5-index	h5-median
Nature	366	563
The New England Journal of Medicine	352	597
Science	320	466
The Lancet	273	420

## Sheet: Anthrax_Nature
AU	AF	TI	SO	SN	PD	PY	VL	IS	BP	EP	DI	UT	PM	Disease
Armstrong, A	Armstrong, Anna	ECOLOGY Chimps at risk from anthrax	NATURE	0028-0836	2003-08-01	2017	548	7665	38	38		WOS:000406831700030	28770840	Anthrax
Hoffmann, C; Zimmermann, F; Biek, R; Kuehl, H; Nowak, K; Mundry, R; Agbor, A; Angedakin, S; Arandjelovic, M; Blankenburg, A; Brazolla, G; Corogenes, K; Couacy-Hymann, E; Deschner, T; Dieguez, P; Dierks, K; Dux, A; Dupke, S; Eshuis, H; Formenty, P; Yuh, YGI; Oedmakers, AG; Ogarten, JFG; Ranjon, ACG; McGraw, S; Runow, RG; Hart, J; Jones, S; Junker, J; Kiang, J; Langergraber, K; Lapuente, J; Lee, K;…	Hoffmann, Constanze; Zimmermann, Fee; Biek, Roman; Kuehl, Hjalmar; Nowak, Kathrin; Mundry, Roger; Agbor, Anthony; Angedakin, Samuel; Arandjelovic, Mimi; Blankenburg, Anja; Brazolla, Gregory; Corogenes, Katherine; Couacy-Hymann, Emmanuel; Deschner, Tobias; Dieguez, Paula; Dierks, Karsten; Duex, Ariane; Dupke, Susann; Eshuis, Henk; Formenty, Pierre; Yuh, Yisa G. Inath; Oedmakers, Annemarie G.; Ogar…	Persistent anthrax as a major driver of wildlife mortality in a tropical rainforest	NATURE	0028-0836	2003-08-01	2017	548	7665	82	+	10.1038/nature23309	WOS:000406831700041	28770842	Anthrax
Jiang, JS; Pentelute, BL; Collier, RJ; Zhou, ZH	Jiang, Jiansen; Pentelute, Bradley L.; Collier, R. John; Zhou, Z. Hong	Atomic structure of anthrax protective antigen pore elucidates toxin translocation	NATURE	0028-0836	2028-05-01	2015	521	7553	545	U323	10.1038/nature14247	WOS:000355286600049	25778700	Anthrax
Goyal, P; Krasteva, PV; Van Genven, N; Gubellini, F; Van den Broeck, I; Troupiotis-Tsailaki, A; Jonckheere, W; Pehau-Arnaudet, G; Pinkner, JS; Chapman, MR; Hultgren, SJ; Howorka, S; Fronzes, R; Remaut, H	Goyal, Parveen; Krasteva, Petya V.; Van Genven, Nani; Gubellini, Francesca; Van den Broeck, Imke; Troupiotis-Tsailaki, Anastassia; Jonckheere, Wim; Pehau-Arnaudet, Gerard; Pinkner, Jerome S.; Chapman, Matthew R.; Hultgren, Scott J.; Howorka, Stefan; Fronzes, Remi; Remaut, Han	Structural and mechanistic insights into the bacterial amyloid secretion channel CsgG	NATURE	0028-0836	2011-12-01	2014	516	7530	250	+	10.1038/nature13768	WOS:000346383500046	25219853	Anthrax
Zhou, YX; Zhu, SY; Cai, CZ; Yuan, PF; Li, CM; Huang, YY; Wei, WS	Zhou, Yuexin; Zhu, Shiyou; Cai, Changzu; Yuan, Pengfei; Li, Chunmei; Huang, Yanyi; Wei, Wensheng	High-throughput screening of a CRISPR/Cas9 library for functional genomics in human cells	NATURE	0028-0836	2022-05-01	2014	509	7501	487	+	10.1038/nature13166	WOS:000336126000038	24717434	Anthrax
Meusch, D; Gatsogiannis, C; Efremov, RG; Lang, AE; Hofnagel, O; Vetter, IR; Aktories, K; Raunser, S	Meusch, Dominic; Gatsogiannis, Christos; Efremov, Rouslan G.; Lang, Alexander E.; Hofnagel, Oliver; Vetter, Ingrid R.; Aktories, Klaus; Raunser, Stefan	Mechanism of Tc toxin action revealed in molecular detail	NATURE	0028-0836	2003-04-01	2014	508	7494	61	+	10.1038/nature13015	WOS:000333609900042	24572368	Anthrax
Liu, SH; Zhang, Y; Moayeri, M; Liu, J; Crown, D; Fattah, RJ; Wein, AN; Yu, ZX; Finkel, T; Leppla, SH	Liu, Shihui; Zhang, Yi; Moayeri, Mahtab; Liu, Jie; Crown, Devorah; Fattah, Rasem J.; Wein, Alexander N.; Yu, Zu-Xi; Finkel, Toren; Leppla, Stephen H.	Key tissue targets responsible for anthrax-toxin-induced lethality	NATURE	0028-0836	2005-09-01	2013	501	7465	63	+	10.1038/nature12510	WOS:000323888300032	23995686	Anthrax
Gatsogiannis, C; Lang, AE; Meusch, D; Pfaumann, V; Hofnagel, O; Benz, R; Aktories, K; Raunser, S	Gatsogiannis, Christos; Lang, Alexander E.; Meusch, Dominic; Pfaumann, Vanda; Hofnagel, Oliver; Benz, Roland; Aktories, Klaus; Raunser, Stefan	A syringe-like injection mechanism in Photorhabdus luminescens toxins	NATURE	0028-0836	2028-03-01	2013	495	7442	520	523	10.1038/nature11987	WOS:000316682800048	23515159	Anthrax
von Moltke, J; Trinidad, NJ; Moayeri, M; Kintzer, AF; Wang, SB; van Rooijen, N; Brown, CR; Krantz, BA; Leppla, SH; Gronert, K; Vance, RE	von Moltke, Jakob; Trinidad, Norver J.; Moayeri, Mahtab; Kintzer, Alexander F.; Wang, Samantha B.; van Rooijen, Nico; Brown, Charles R.; Krantz, Bryan A.; Leppla, Stephen H.; Gronert, Karsten; Vance, Russell E.	Rapid induction of inflammatory lipid mediators by the inflammasome in vivo	NATURE	0028-0836	2004-10-01	2012	490	7418	107	U126	10.1038/nature11351	WOS:000309446800042	22902502	Anthrax
Lu, B; Nakamura, T; Inouye, K; Li, JH; Tang, YT; Lundback, P; Valdes-Ferrer, SI; Olofsson, PS; Kalb, T; Roth, J; Zou, YR; Erlandsson-Harris, H; Yang, H; Ting, JPY; Wang, HC; Andersson, U; Antoine, DJ; Chavan, SS; Hotamisligil, GS; Tracey, KJ	Lu, Ben; Nakamura, Takahisa; Inouye, Karen; Li, Jianhua; Tang, Yiting; Lundback, Peter; Valdes-Ferrer, Sergio I.; Olofsson, Peder S.; Kalb, Thomas; Roth, Jesse; Zou, Yongrui; Erlandsson-Harris, Helena; Yang, Huan; Ting, Jenny P. -Y.; Wang, Haichao; Andersson, Ulf; Antoine, Daniel J.; Chavan, Sangeeta S.; Hotamisligil, Goekhan S.; Tracey, Kevin J.	Novel role of PKR in inflammasome activation and HMGB1 release	NATURE	0028-0836	1930-08-01	2012	488	7413	670	+	10.1038/nature11290	WOS:000308095100059	22801494	Anthrax
Kayagaki, N; Warming, S; Lamkanfi, M; Vande Walle, L; Louie, S; Dong, J; Newton, K; Qu, Y; Liu, JF; Heldens, S; Zhang, J; Lee, WP; Roose-Girma, M; Dixit, VM	Kayagaki, Nobuhiko; Warming, Soren; Lamkanfi, Mohamed; Vande Walle, Lieselotte; Louie, Salina; Dong, Jennifer; Newton, Kim; Qu, Yan; Liu, Jinfeng; Heldens, Sherry; Zhang, Juan; Lee, Wyne P.; Roose-Girma, Merone; Dixit, Vishva M.	Non-canonical inflammasome activation targets caspase-11	NATURE	0028-0836	2003-11-01	2011	479	7371	117	U146	10.1038/nature10558	WOS:000296422600043	22002608	Anthrax
Guichard, A; McGillivray, SM; Cruz-Moreno, B; van Sorge, NM; Nizet, V; Bier, E	Guichard, Annabel; McGillivray, Shauna M.; Cruz-Moreno, Beatriz; van Sorge, Nina M.; Nizet, Victor; Bier, Ethan	Anthrax toxins cooperatively inhibit endocytic recycling by the Rab11/Sec15 exocyst	NATURE	0028-0836	2014-10-01	2010	467	7317	854	U123	10.1038/nature09446	WOS:000282898700069	20944747	Anthrax
Mueller, M; Grauschopf, U; Maier, T; Glockshuber, R; Ban, N	Mueller, Marcus; Grauschopf, Ulla; Maier, Timm; Glockshuber, Rudi; Ban, Nenad	The structure of a cytolytic alpha-helical toxin pore reveals its assembly mechanism	NATURE	0028-0836	2004-06-01	2009	459	7247	726	U135	10.1038/nature08026	WOS:000266608600049	19421192	Anthrax
Dance, A	Dance, Amber	FBI to reveal anthrax data	NATURE	0028-0836	2021-08-01	2008	454	7207	928	928	10.1038/454928a	WOS:000258591000009	18754132	Anthrax
Dance, A	Dance, Amber	Anthrax case ignites new forensics field	NATURE	0028-0836	2014-08-01	2008	454	7206	813	813	10.1038/454813a	WOS:000258398600007	18704053	Anthrax
Brookmeyer, R; Johnson, E; Bollinger, R	Brookmeyer, R; Johnson, E; Bollinger, R	Public health vaccination policies for containing an anthrax outbreak	NATURE	0028-0836	2016-12-01	2004	432	7019	901	904	10.1038/nature03087	WOS:000225733500052	15602561	Anthrax
Ozin, A; Bade, K; Kaufmann, SHE	Ozin, A; Bade, K; Kaufmann, SHE	US restrictions limit anthrax networking	NATURE	0028-0836	2021-10-01	2004	431	7011	897	897	10.1038/431897b	WOS:000224585600014	15496891	Anthrax
Bann, JG; Hultgren, SJ	Bann, JG; Hultgren, SJ	Structural biology - Anthrax hijacks host receptor	NATURE	0028-0836	2019-08-01	2004	430	7002	843	844	10.1038/430843a	WOS:000223369800027	15318206	Anthrax
Santelli, E; Bankston, LA; Leppla, SH; Liddington, RC	Santelli, E; Bankston, LA; Leppla, SH; Liddington, RC	Crystal structure of a complex between anthrax toxin and its host cell receptor	NATURE	0028-0836	2019-08-01	2004	430	7002	905	908	10.1038/nature02763	WOS:000223369800045	15243628	Anthrax
Leendertz, FH; Ellerbrok, H; Boesch, C; Couacy-Hymann, E; Matz-Rensing, K; Hakenbeck, R; Bergmann, C; Abaza, P; Junglen, S; Moebius, Y; Vigilant, L; Formenty, P; Pauli, G	Leendertz, FH; Ellerbrok, H; Boesch, C; Couacy-Hymann, E; Matz-Rensing, K; Hakenbeck, R; Bergmann, C; Abaza, P; Junglen, S; Moebius, Y; Vigilant, L; Formenty, P; Pauli, G	Anthrax kills wild chimpanzees in a tropical rainforest	NATURE	0028-0836	2022-07-01	2004	430	6998	451	452	10.1038/nature02722	WOS:000222801400042	15269768	Anthrax
Check, E	Check, E	BioShield defence programme set to fund anthrax vaccine	NATURE	0028-0836	2006-05-01	2004	429	6987	4	4	10.1038/429004a	WOS:000221222100004	15129240	Anthrax
Hsu, LC; Park, JM; Zhang, KZ; Luo, JL; Maeda, S; Kaufman, RJ; Eckmann, L; Guiney, DG; Karin, M	Hsu, LC; Park, JM; Zhang, KZ; Luo, JL; Maeda, S; Kaufman, RJ; Eckmann, L; Guiney, DG; Karin, M	The protein kinase PKR is required for macrophage apoptosis after activation of Toll-like receptor 4	NATURE	0028-0836	2018-03-01	2004	428	6980	341	345	10.1038/nature02405	WOS:000220250200049	15029200	Anthrax
Check, E	Check, E	AIDS research cut to pay for anthrax vaccine	NATURE	0028-0836	2017-07-01	2003	424	6946	241	241	10.1038/424241a	WOS:000184183900005	12867943	Anthrax
Agrawal, A; Lingappa, J; Leppla, SH; Agrawal, S; Jabbar, A; Quinn, C; Pulendran, B	Agrawal, A; Lingappa, J; Leppla, SH; Agrawal, S; Jabbar, A; Quinn, C; Pulendran, B	Impairment of dendritic cells and adaptive immunity by anthrax lethal toxin	NATURE	0028-0836	2017-07-01	2003	424	6946	329	334	10.1038/nature01794	WOS:000184183900046	12867985	Anthrax
Read, TD; Peterson, SN; Tourasse, N; Baillie, LW; Paulsen, IT; Nelson, KE; Tettelin, H; Fouts, DE; Eisen, JA; Gill, SR; Holtzapple, EK; Okstad, OA; Helgason, E; Rilstone, J; Wu, M; Kolonay, JF; Beanan, MJ; Dodson, RJ; Brinkac, LM; Gwinn, M; DeBoy, RT; Madpu, R; Daugherty, SC; Durkin, AS; Haft, DH; Nelson, WC; Peterson, JD; Pop, M; Khouri, HM; Radune, D; Benton, JL; Mahamoud, Y; Jiang, LX; Hance, …	Read, TD; Peterson, SN; Tourasse, N; Baillie, LW; Paulsen, IT; Nelson, KE; Tettelin, H; Fouts, DE; Eisen, JA; Gill, SR; Holtzapple, EK; Okstad, OA; Helgason, E; Rilstone, J; Wu, M; Kolonay, JF; Beanan, MJ; Dodson, RJ; Brinkac, LM; Gwinn, M; DeBoy, RT; Madpu, R; Daugherty, SC; Durkin, AS; Haft, DH; Nelson, WC; Peterson, JD; Pop, M; Khouri, HM; Radune, D; Benton, JL; Mahamoud, Y; Jiang, LX; Hance, …	The genome sequence of Bacillus anthracis Ames and comparison to closely related bacteria	NATURE	0028-0836	2001-05-01	2003	423	6935	81	86	10.1038/nature01586	WOS:000182561600043	12721629	Anthrax
Knight, J; Check, E	Knight, J; Check, E	Anthrax case provokes doubt among experts	NATURE	0028-0836	2022-08-01	2002	418	6900	808	808	10.1038/418808a	WOS:000177555600008	12192379	Anthrax
Rosovitz, MJ; Leppla, SH	Rosovitz, MJ; Leppla, SH	Medicine: Virus deals anthrax a killer blow	NATURE	0028-0836	2022-08-01	2002	418	6900	825	826	10.1038/418825a	WOS:000177555600019	12192391	Anthrax
Tonello, F; Seveso, M; Marin, O; Mock, M; Montecucco, C	Tonello, F; Seveso, M; Marin, O; Mock, M; Montecucco, C	Pharmacology - Screening inhibitors of anthrax lethal factor	NATURE	0028-0836	2025-07-01	2002	418	6896	386	386	10.1038/418386a	WOS:000177009700028	12140548	Anthrax
Knight, J	Knight, J	US postal service puts anthrax detectors to the test	NATURE	0028-0836	2006-06-01	2002	417	6889	579	579	10.1038/417579b	WOS:000176001200013		Anthrax
Liddington, RC	Liddington, RC	A molecular full nelson	NATURE	0028-0836	2024-01-01	2002	415	6870	373	374	10.1038/415373a	WOS:000173433600027	11807530	Anthrax
Drum, CL; Yan, SZ; Bard, J; Shen, YQ; Lu, D; Soelaiman, S; Grabarek, Z; Bohm, A; Tang, WJ	Drum, CL; Yan, SZ; Bard, J; Shen, YQ; Lu, D; Soelaiman, S; Grabarek, Z; Bohm, A; Tang, WJ	Structural basis for the activation of anthrax adenylyl cyclase exotoxin by calmodulin	NATURE	0028-0836	2024-01-01	2002	415	6870	396	402	10.1038/415396a	WOS:000173433600041	11807546	Anthrax
Adam, D	Adam, D	Anthrax evidence implies US culprit	NATURE	0028-0836	2006-12-01	2001	414	6864	570	570	10.1038/414570b	WOS:000172535600006	11740513	Anthrax
Knight, J	Knight, J	Universities address mail security as anthrax fears rise	NATURE	0028-0836	2008-11-01	2001	414	6860	136	136	10.1038/35102700	WOS:000172029100005	11700511	Anthrax
Friedlander, AM	Friedlander, AM	Microbiology - Tackling anthrax	NATURE	0028-0836	2008-11-01	2001	414	6860	160	161	10.1038/35102660	WOS:000172029100029	11700539	Anthrax
Bradley, KA; Mogridge, J; Mourez, M; Collier, RJ; Young, JAT	Bradley, KA; Mogridge, J; Mourez, M; Collier, RJ; Young, JAT	Identification of the cellular receptor for anthrax toxin	NATURE	0028-0836	2008-11-01	2001	414	6860	225	229	10.1038/n35101999	WOS:000172029100052	11700562	Anthrax
Pannifer, AD; Wong, TY; Schwarzenbacher, R; Renatus, M; Petosa, C; Bienkowska, J; Lacy, DB; Collier, RJ; Park, S; Leppla, SH; Hanna, P; Liddington, RC	Pannifer, AD; Wong, TY; Schwarzenbacher, R; Renatus, M; Petosa, C; Bienkowska, J; Lacy, DB; Collier, RJ; Park, S; Leppla, SH; Hanna, P; Liddington, RC	Crystal structure of the anthrax lethal factor	NATURE	0028-0836	2008-11-01	2001	414	6860	229	233	10.1038/n35101998	WOS:000172029100053	11700563	Anthrax
Dalton, R	Dalton, R	Genetic sleuths rush to identify anthrax strains in mail attacks	NATURE	0028-0836	2018-10-01	2001	413	6857	657	658	10.1038/35099687	WOS:000171608000003	11606978	Anthrax
Regis, E	Regis, E	Anthrax: The investigation of a deadly outbreak	NATURE	0028-0836	2006-04-01	2000	404	6778	543	544		WOS:000086400100023		Anthrax
Petosa, C; Collier, RJ; Klimpel, KR; Leppla, SH; Liddington, RC	Petosa, C; Collier, RJ; Klimpel, KR; Leppla, SH; Liddington, RC	Crystal structure of the anthrax toxin protective antigen	NATURE	0028-0836	2027-02-01	1997	385	6619	833	838	10.1038/385833a0	WOS:A1997WK57000058	9039918	Anthrax
PALCA, J	PALCA, J	ANTHRAX OUTBREAK IN SOVIET-UNION DUE TO NATURAL CAUSES	NATURE	0028-0836	2021-04-01	1988	332	6166	674	674		WOS:A1988N029300019	3357530	Anthrax
WYNN, J	WYNN, J	ANTHRAX ISLAND - WHY WORRY	NATURE	0028-0836		1982	298	5874	506	507		WOS:A1982PA67200012	7099248	Anthrax
MANCHEE, RJ; BROSTER, MG; HENSTRIDGE, RM; STAGG, AJ; MELLING, J	MANCHEE, RJ; BROSTER, MG; HENSTRIDGE, RM; STAGG, AJ; MELLING, J	ANTHRAX ISLAND	NATURE	0028-0836		1982	296	5858	598	598	10.1038/296598b0	WOS:A1982NK38700016	6803170	Anthrax
STERNE, M	STERNE, M	ANTHRAX ISLAND	NATURE	0028-0836		1982	295	5848	362	362	10.1038/295362c0	WOS:A1982NA37300017	6799833	Anthrax
SMITH, H; KEPPIE, J	SMITH, H; KEPPIE, J	OBSERVATIONS ON EXPERIMENTAL ANTHRAX - DEMONSTRATION OF A SPECIFIC LETHAL FACTOR PRODUCED INVIVO BY BACILLUS-ANTHRACIS	NATURE	0028-0836		1954	173	4410	869	870	10.1038/173869a0	WOS:A1954UA38400012	13165673	Anthrax
[Anonymous]	[Anonymous]	Anthrax and its prevention	NATURE	0028-0836	MAR-AUG	1918	101		347	348		WOS:000188237300201		Anthrax

## Sheet: Anthrax_Science
AU	AF	TI	SO	SN	PD	PY	VL	IS	BP	EP	DI	UT	PM	Disease
Kupferschmidt, K	Kupferschmidt, Kai	DISEASE ECOLOGY Anthrax cousin wreaks havoc in the rainforest	SCIENCE	0036-8075	2004-08-01	2017	357	6350	438	439		WOS:000406840100013	28774908	Anthrax
[Anonymous]	[Anonymous]	Anthrax genome reveals secrets of 'biological Chernobyl'	SCIENCE	0036-8075	2019-08-01	2016	353	6301	734	734		WOS:000381561400010		Anthrax
[Anonymous]	[Anonymous]	Faulty anthrax tests	SCIENCE	0036-8075	1931-07-01	2015	349	6247	457	457		WOS:000358713300014		Anthrax
[Anonymous]	[Anonymous]	Anthrax accident at CDC	SCIENCE	0036-8075	2027-06-01	2014	344	6191	1432	1433		WOS:000337889900004		Anthrax
[Anonymous]	[Anonymous]	Washington, DC 2 Yellow Light for Anthrax Vaccine Trial in Children	SCIENCE	0036-8075	2022-03-01	2013	339	6126	1364	1364		WOS:000316740700003		Anthrax
Guillemin, J	Guillemin, J.	Presumed guilt in the anthrax case Reponse (vol 336, pg 669, 2012)	SCIENCE	0036-8075	2001-06-01	2012	336	6085	1104	1104		WOS:000304647900026		Anthrax
Guillemin, J	Guillemin, Jeanne	Presumed Guilt in the Anthrax Case	SCIENCE	0036-8075	2011-05-01	2012	336	6082	669	669		WOS:000303872300023	22582244	Anthrax
Relman, DA	Relman, David A.	Presumed Guilt in the Anthrax Case Response	SCIENCE	0036-8075	2011-05-01	2012	336	6082	669	670		WOS:000303872300024		Anthrax
Relman, DA	Relman, David A.	American Anthrax Fear, Crime, and the Investigation of the Nation's Deadliest Bioterror Attack	SCIENCE	0036-8075	2003-02-01	2012	335	6068	540	541	10.1126/science.1213942	WOS:000299769200026		Anthrax
Couzin-Frankel, J	Couzin-Frankel, Jennifer	Panel Endorses Anthrax Vaccine Study in Children	SCIENCE	0036-8075	2004-11-01	2011	334	6056	577	577		WOS:000296494700011	22053016	Anthrax
Bhattacharjee, Y	Bhattacharjee, Yudhijit	Army Missed Warning Signs About Alleged Anthrax Mailer	SCIENCE	0036-8075	2001-04-01	2011	332	6025	27	27		WOS:000289000000013	21454766	Anthrax
Bhattacharjee, Y	Bhattacharjee, Yudhijit	ANTHRAX INVESTIGATION Silicon Mystery Endures in Solved Anthrax Case	SCIENCE	0036-8075	2019-03-01	2010	327	5972	1435	1435		WOS:000275715200003	20299555	Anthrax
Miller, G	Miller, Greg	ANIMAL RESEARCH Rejection of Anthrax Study Kicks Up a Dust Storm in Oklahoma	SCIENCE	0036-8075	2011-12-01	2009	326	5959	1464	1464		WOS:000272623600002	20007868	Anthrax
Bhattacharjee, Y	Bhattacharjee, Yudhijit	BIOSECURITY Paul Keim on His Life With the FBI During the Anthrax Investigation	SCIENCE	0036-8075	2013-03-01	2009	323	5920	1416	1416		WOS:000264101700006		Anthrax
Bhattacharjee, Y	Bhattacharjee, Yudhijit	Anthrax investigation - NAS study may fail to settle anthrax case	SCIENCE	0036-8075	2003-10-01	2008	322	5898	27	27	10.1126/science.322.5898.27	WOS:000259680200003	18832614	Anthrax
Bhattacharjee, Y; Enserink, M	Bhattacharjee, Yudhijit; Enserink, Martin	Anthrax investigation - FBI discusses microbial forensics - but key questions remain unanswered	SCIENCE	0036-8075	2022-08-01	2008	321	5892	1026	1027	10.1126/science.321.5892.1026	WOS:000258594900002	18719254	Anthrax
Enserink, M	Enserink, Martin	Anthrax investigation - Full-genome sequencing paved the way from spores to a suspect	SCIENCE	0036-8075	2015-08-01	2008	321	5891	898	899	10.1126/science.321.5891.898	WOS:000258436700002	18703714	Anthrax
Enserink, M; Bhattacharjee, Y	Enserink, Martin; Bhattacharjee, Yudhijit	Bioterrorism - Scientists seek answers, ponder future after anthrax case suicide	SCIENCE	0036-8075	2008-08-01	2008	321	5890	754	755	10.1126/science.321.5890.754	WOS:000258261000002	18687926	Anthrax
Alder, MN; Rogozin, IB; Iyer, LM; Glazko, GV; Cooper, MD; Pancer, Z	Alder, MN; Rogozin, IB; Iyer, LM; Glazko, GV; Cooper, MD; Pancer, Z	Diversity and function of adaptive immune receptors in a jawless vertebrate	SCIENCE	0036-8075	2023-12-01	2005	310	5756	1970	1973	10.1126/science.1119420	WOS:000234275400047	16373579	Anthrax
Kaiser, J	Kaiser, J	Biodefense - Critics question proposed countermeasures agency	SCIENCE	0036-8075	2004-11-01	2005	310	5749	755	755	10.1126/science.310.5749.755	WOS:000233121800004	16272086	Anthrax
von Heijne, G	von Heijne, G	Microbiology - Translocation of anthrax toxin: Lord of the rings	SCIENCE	0036-8075	2029-07-01	2005	309	5735	709	710	10.1126/science.1116630	WOS:000230938200027	16051774	Anthrax
Krantz, BA; Melnyk, RA; Zhang, S; Juris, SJ; Lacy, DB; Wu, ZY; Finkelstein, A; Collier, RJ	Krantz, BA; Melnyk, RA; Zhang, S; Juris, SJ; Lacy, DB; Wu, ZY; Finkelstein, A; Collier, RJ	A phenylalanine clamp catalyzes protein translocation through the anthrax toxin pore	SCIENCE	0036-8075	2029-07-01	2005	309	5735	777	781	10.1126/science.1113380	WOS:000230938200052	16051798	Anthrax
Kaiser, J	Kaiser, J	Select agents - Researchers relieved by final biosecurity rules	SCIENCE	0036-8075	2001-04-01	2005	308	5718	31	31		WOS:000228221500002	15802570	Anthrax
Service, RF	Service, RF	Fast, sensitive scan targets anthrax	SCIENCE	0036-8075	2001-04-01	2005	308	5718	45	45	10.1126/science.308.5718.45	WOS:000228221500014	15802583	Anthrax
Enserink, M; Kaiser, J	Enserink, M; Kaiser, J	Biodefense research - Accidental anthrax shipment spurs debate over safety	SCIENCE	0036-8075	2018-06-01	2004	304	5678	1726	1727		WOS:000222089500002		Anthrax
Matsumoto, G	Matsumoto, G	Bioterrorism: Anthrax powder: State of the art?	SCIENCE	0036-8075	2028-11-01	2003	302	5650	1492	+	10.1126/science.302.5650.1492	WOS:000186802200012	14645823	Anthrax
Cohen, J	Cohen, J	Anthrax vaccine - NIAID's $233 million problem put on hold	SCIENCE	0036-8075	2016-05-01	2003	300	5622	1065	1065		WOS:000182886500005	12750485	Anthrax
Cohen, J	Cohen, J	Anthrax vaccine - NIAID's nasty surprise	SCIENCE	0036-8075	2009-05-01	2003	300	5621	877	877		WOS:000182719800004	12738817	Anthrax
Park, JM; Greten, FR; Li, ZW; Karin, M	Park, JM; Greten, FR; Li, ZW; Karin, M	Macrophage apoptosis by anthrax lethal factor through p38 MAP kinase inhibition	SCIENCE	0036-8075	2020-09-01	2002	297	5589	2048	2051	10.1126/science.1073163	WOS:000178078500045	12202685	Anthrax
Malakoff, D	Malakoff, D	Bioterrorism - Student charged with possessing anthrax	SCIENCE	0036-8075	2002-08-01	2002	297	5582	751	752		WOS:000177192800006	12161620	Anthrax
Bull, JJ; Parrish, CR	Bull, JJ; Parrish, CR	Microbiology: A binding contract for anthrax	SCIENCE	0036-8075	2012-07-01	2002	297	5579	201	202	10.1126/science.1074590	WOS:000176738100025	12114612	Anthrax
Weston, CR; Lambright, DG; Davis, RJ	Weston, CR; Lambright, DG; Davis, RJ	Signal transduction: MAP kinase signaling specificity	SCIENCE	0036-8075	2028-06-01	2002	296	5577	2345	2347	10.1126/science.1073344	WOS:000176467200026	12089430	Anthrax
Read, TD; Salzberg, SL; Pop, M; Shumway, M; Umayam, L; Jiang, LX; Holtzapple, E; Busch, JD; Smith, KL; Schupp, JM; Solomon, D; Keim, P; Fraser, CM	Read, TD; Salzberg, SL; Pop, M; Shumway, M; Umayam, L; Jiang, LX; Holtzapple, E; Busch, JD; Smith, KL; Schupp, JM; Solomon, D; Keim, P; Fraser, CM	Comparative genome sequencing for discovery of novel polymorphisms in Bacillus anthracis	SCIENCE	0036-8075	2014-06-01	2002	296	5575	2028	2033	10.1126/science.1071837	WOS:000176273300054	12004073	Anthrax
Enserink, M	Enserink, M	Anthrax sequence - Useful data but no smoking gun	SCIENCE	0036-8075	2010-05-01	2002	296	5570	1002	1003	10.1126/science.296.5570.1002	WOS:000175565000011	12004096	Anthrax
Enserink, M; Marshall, E	Enserink, M; Marshall, E	Biodefense - New anthrax vaccine gets a green light	SCIENCE	0036-8075	2026-04-01	2002	296	5568	639	640		WOS:000175281700011	11976419	Anthrax
Brookmeyer, R; Blades, N	Brookmeyer, R; Blades, N	Prevention of inhalational anthrax in the US outbreak	SCIENCE	0036-8075	2008-03-01	2002	295	5561	1861	1861	10.1126/science.1068474	WOS:000174299500029	11884746	Anthrax
Enserink, M	Enserink, M	Microbial genomics - TIGR begins assault on the anthrax genome	SCIENCE	0036-8075	2022-02-01	2002	295	5559	1442	1443	10.1126/science.295.5559.1442	WOS:000173981300008	11859162	Anthrax
Enserink, M	Enserink, M	Anthrax - 'Borrowed immunity' may save future victims	SCIENCE	0036-8075	2001-02-01	2002	295	5556	777	777		WOS:000173733000003	11823609	Anthrax
Marshall, E	Marshall, E	Public health - Anthrax vaccine begins a new round of tests	SCIENCE	0036-8075	2018-01-01	2002	295	5554	427	+	10.1126/science.295.5554.427	WOS:000173350700011	11799216	Anthrax
Enserink, M	Enserink, M	Taking anthrax's genetic fingerprints	SCIENCE	0036-8075	1930-11-01	2001	294	5548	1810	1812	10.1126/science.294.5548.1810	WOS:000172465000011	11729278	Anthrax
Enserink, M	Enserink, M	A second anthrax genome project	SCIENCE	0036-8075	1930-11-01	2001	294	5548	1812	1812	10.1126/science.294.5548.1812	WOS:000172465000013	11729280	Anthrax
Enserink, M	Enserink, M	Bioterrorism - This time it was real: Knowledge of anthrax put to the test	SCIENCE	0036-8075	2019-10-01	2001	294	5542	490	491	10.1126/science.294.5542.490	WOS:000171695600004	11641469	Anthrax
Olsnes, S; Wesche, J	Olsnes, S; Wesche, J	Microbiology - Fighting anthrax with a mutant toxin	SCIENCE	0036-8075	2027-04-01	2001	292	5517	647	648	10.1126/science.1060857	WOS:000168478300029	11330322	Anthrax
Sellman, BR; Mourez, M; Collier, RJ	Sellman, BR; Mourez, M; Collier, RJ	Dominant-negative mutants of a toxin subunit: An approach to therapy of anthrax	SCIENCE	0036-8075	2027-04-01	2001	292	5517	695	697	10.1126/science.109563	WOS:000168478300042	11326092	Anthrax
Marshall, E	Marshall, E	Bioterrorism - DOD retreats on plan for anthrax vaccine	SCIENCE	0036-8075	2021-07-01	2000	289	5478	382	383	10.1126/science.289.5478.382	WOS:000088305500013	10939944	Anthrax
Tucker, JB	Tucker, JB	Anthrax - The investigation of a deadly outbreak	SCIENCE	0036-8075	2004-02-01	2000	287	5454	812	812	10.1126/science.287.5454.812	WOS:000085136400030		Anthrax
Hanna, P	Hanna, P	How anthrax kills	SCIENCE	0036-8075	2012-06-01	1998	280	5370	1671	+		WOS:000074197800002	9660700	Anthrax
Duesbery, N; Vande Woude, G; Leppla, S	Duesbery, N; Vande Woude, G; Leppla, S	How anthrax kills - Response	SCIENCE	0036-8075	2012-06-01	1998	280	5370	1673	1674		WOS:000074197800003		Anthrax
Strauss, E	Strauss, E	Microbiology - New clue to how anthrax kills	SCIENCE	0036-8075	2001-05-01	1998	280	5364	676	676	10.1126/science.280.5364.676	WOS:000073415600024	9599144	Anthrax
Duesbery, NS; Webb, CP; Leppla, SH; Gordon, VM; Klimpel, KR; Copeland, TD; Ahn, NG; Oskarsson, MK; Fukasawa, K; Paull, KD; Vande Woude, GF	Duesbery, NS; Webb, CP; Leppla, SH; Gordon, VM; Klimpel, KR; Copeland, TD; Ahn, NG; Oskarsson, MK; Fukasawa, K; Paull, KD; Vande Woude, GF	Proteolytic inactivation of MAP-kinase-kinase by anthrax lethal factor	SCIENCE	0036-8075	2001-05-01	1998	280	5364	734	737	10.1126/science.280.5364.734	WOS:000073415600047	9563949	Anthrax
MESELSON, M; GUILLEMIN, J; HUGHJONES, M; LANGMUIR, A; POPOVA, I; SHELOKOV, A; YAMPOLSKAYA, O	MESELSON, M; GUILLEMIN, J; HUGHJONES, M; LANGMUIR, A; POPOVA, I; SHELOKOV, A; YAMPOLSKAYA, O	THE SVERDLOVSK ANTHRAX OUTBREAK OF 1979	SCIENCE	0036-8075	2018-11-01	1994	266	5188	1202	1208	10.1126/science.7973702	WOS:A1994PT13200044	7973702	Anthrax
MARSHALL, E	MARSHALL, E	SVERDLOVSK - ANTHRAX CAPITAL	SCIENCE	0036-8075	2022-04-01	1988	240	4851	383	385	10.1126/science.3358121	WOS:A1988N019200008	3358121	Anthrax
SMITH, RJ	SMITH, RJ	SOVIET ANTHRAX EXPLANATION IS DEBUNKED	SCIENCE	0036-8075		1980	209	4454	375	376	10.1126/science.209.4454.375	WOS:A1980JY60800015	17747803	Anthrax
VANNESS, GB	VANNESS, GB	ECOLOGY OF ANTHRAX	SCIENCE	0036-8075		1971	172	3990	1303	&	10.1126/science.172.3990.1303	WOS:A1971J626600007	4996306	Anthrax
KLEIN, F; HAINES, BW; JONES, WI; LINCOLN, RE; HODGES, DR; MAHLANDT, BG	KLEIN, F; HAINES, BW; JONES, WI; LINCOLN, RE; HODGES, DR; MAHLANDT, BG	ANTHRAX TOXIN - CAUSATIVE AGENT IN DEATH OF RHESUS MONKEYS	SCIENCE	0036-8075		1962	138	3547	1331	&	10.1126/science.138.3547.1331	WOS:A19623042C00012	14033353	Anthrax
KLEIN, F; FERNELIUS, AL; DEARMON, IA; LINCOLN, RE; MAHLANDT, BG	KLEIN, F; FERNELIUS, AL; DEARMON, IA; LINCOLN, RE; MAHLANDT, BG	IMMUNIZATION AS A FACTOR AFFECTING COURSE OF SEPTICEMIC ANTHRAX	SCIENCE	0036-8075		1961	133	345	1021	&	10.1126/science.133.3457.1021	WOS:A19612975C00069	13756651	Anthrax
HEIDELBERGER, M; BARKER, SA; REBERS, PA	HEIDELBERGER, M; BARKER, SA; REBERS, PA	CROSS-REACTIONS OF ANTHRAX AND CRYPTOCOCCUS-A POLYSACCHARIDES IN TYPE-XIV ANTIPNEUMOCOCCAL HORSE SERUM	SCIENCE	0036-8075		1957	125	3251	748	748		WOS:A1957ZQ21400025		Anthrax
Rockwell, GE	Rockwell, GE	Active immunization to anthrax by means of heterophile antigen	SCIENCE	0036-8075	JAN-JUN	1933	77		612	612	10.1126/science.77.2008.612	WOS:000201978100084	17778041	Anthrax

## Sheet: Anthrax_NEJM
AU	AF	TI	SO	SN	PD	PY	VL	IS	BP	EP	DI	UT	PM	Disease
Baggett, MV; Gonzalez, RG; Bhattacharyya, RP; Mahowald, MA	Baggett, Meridale V.; Gonzalez, R. Gilberto; Bhattacharyya, Roby P.; Mahowald, Michael A.	Case 4-2016: A 58-Year-Old Woman with a Skin Ulcer, Fever, and Lymphadenopathy	NEW ENGLAND JOURNAL OF MEDICINE	0028-4793	2011-02-01	2016	374	6	573	581	10.1056/NEJMcpc1508550	WOS:000369755800012	26863359	Anthrax
Friedlander, AM	Friedlander, Arthur M.	Management of Potential Bioterrorism-Related Conditions	NEW ENGLAND JOURNAL OF MEDICINE	0028-4793	2004-06-01	2015	372	23	2272	2272		WOS:000355955100029	26039617	Anthrax
Vora, NM; Li, Y; Geleishvili, M; Emerson, GL; Khmaladze, E; Maghlakelidze, G; Navdarashvili, A; Zakhashvili, K; Kokhreidze, M; Endeladze, M; Mokverashvili, G; Satheshkumar, PS; Gallardo-Romero, N; Goldsmith, CS; Metcalfe, MG; Damon, I; Maes, EF; Reynolds, MG; Morgan, J; Carroll, DS	Vora, Neil M.; Li, Yu; Geleishvili, Marika; Emerson, Ginny L.; Khmaladze, Ekaterine; Maghlakelidze, Giorgi; Navdarashvili, Archil; Zakhashvili, Khatuna; Kokhreidze, Maka; Endeladze, Marina; Mokverashvili, Gela; Satheshkumar, P. S.; Gallardo-Romero, Nadia; Goldsmith, Cynthia S.; Metcalfe, Maureen G.; Damon, Inger; Maes, Edmond F.; Reynolds, Mary G.; Morgan, Juliette; Carroll, Darin S.	Human Infection with a Zoonotic Orthopoxvirus in the Country of Georgia	NEW ENGLAND JOURNAL OF MEDICINE	0028-4793	2026-03-01	2015	372	13	1223	1230	10.1056/NEJMoa1407647	WOS:000351585900008	25806914	Anthrax
Adalja, AA; Toner, E; Inglesby, TV	Adalja, Amesh A.; Toner, Eric; Inglesby, Thomas V.	Clinical Management of Potential Bioterrorism-Related Conditions	NEW ENGLAND JOURNAL OF MEDICINE	0028-4793	2005-03-01	2015	372	10	954	962	10.1056/NEJMra1409755	WOS:000350304500011	25738671	Anthrax
Artenstein, AW; Opal, SM	Artenstein, Andrew W.; Opal, Steven M.	MECHANISMS OF DISEASE Proprotein Convertases in Health and Disease	NEW ENGLAND JOURNAL OF MEDICINE	0028-4793	2029-12-01	2011	365	26	2507	2518		WOS:000298544600011	22204726	Anthrax
Klempner, MS; Talbot, EA; Lee, SI; Zaki, S; Ferraro, MJ	Klempner, Mark S.; Talbot, Elizabeth A.; Lee, Susanna I.; Zaki, Sherif; Ferraro, Mary Jane	A Woman with Abdominal Pain and Shock Intestinal anthrax	NEW ENGLAND JOURNAL OF MEDICINE	0028-4793	2019-08-01	2010	363	8	766	777		WOS:000280996600012	20818879	Anthrax
Migone, TS; Subramanian, GM; Zhong, J; Healey, LM; Corey, A; Devalaraja, M; Lo, L; Ullrich, S; Zimmerman, J; Chen, A; Lewis, M; Meister, G; Gillum, K; Sanford, D; Mott, J; Bolmer, SD	Migone, Thi-Sau; Subramanian, G. Mani; Zhong, John; Healey, Letha M.; Corey, Al; Devalaraja, Matt; Lo, Larry; Ullrich, Stephen; Zimmerman, Janelle; Chen, Andrew; Lewis, Maggie; Meister, Gabriel; Gillum, Karen; Sanford, Daniel; Mott, Jason; Bolmer, Sally D.	Raxibacumab for the Treatment of Inhalational Anthrax.	NEW ENGLAND JOURNAL OF MEDICINE	0028-4793	2009-07-01	2009	361	2	135	144	10.1056/NEJMoa0810603	WOS:000267748900006	19587338	Anthrax
Esfandbod, M; Malekpour, M	Esfandbod, Mohsen; Malekpour, Mahdi	Cutaneous Anthrax.	NEW ENGLAND JOURNAL OF MEDICINE	0028-4793	2009-07-01	2009	361	2	178	178	10.1056/NEJMicm0802093	WOS:000267748900011	19587343	Anthrax
Nabel, GJ	Nabel, Gary J.	Protecting against Future Shock -- Inhalational Anthrax.	NEW ENGLAND JOURNAL OF MEDICINE	0028-4793	2009-07-01	2009	361	2	191	193	10.1056/NEJMe0903259	WOS:000267748900015	19587345	Anthrax
Ghossain, A	Ghossain, Antoine	Anthrax of the cecum	NEW ENGLAND JOURNAL OF MEDICINE	0028-4793	1931-08-01	2006	355	9	940	940	10.1056/NEJMicm010886	WOS:000240113100011	16943406	Anthrax
Lo Re, V; Fishman, NO	Lo Re, V; Fishman, NO	Recognition and management of anthrax	NEW ENGLAND JOURNAL OF MEDICINE	0028-4793	2021-03-01	2002	346	12	943	944		WOS:000174464100022	11911137	Anthrax
McGovern, TW; Norton, SA	McGovern, TW; Norton, SA	Recognition and management of anthrax	NEW ENGLAND JOURNAL OF MEDICINE	0028-4793	2021-03-01	2002	346	12	943	943		WOS:000174464100021	11907299	Anthrax
King, P	King, P	Recognition and management of anthrax	NEW ENGLAND JOURNAL OF MEDICINE	0028-4793	2021-03-01	2002	346	12	944	944		WOS:000174464100023		Anthrax
Swartz, MN	Swartz, MN	Recognition and management of anthrax - Reply	NEW ENGLAND JOURNAL OF MEDICINE	0028-4793	2021-03-01	2002	346	12	944	945		WOS:000174464100025		Anthrax
Weber, DJ; Rutala, WA	Weber, DJ; Rutala, WA	Recognition and management of anthrax	NEW ENGLAND JOURNAL OF MEDICINE	0028-4793	2021-03-01	2002	346	12	944	944		WOS:000174464100024		Anthrax
Chang, MW; Roche, K; Lazarus, H	Chang, MW; Roche, K; Lazarus, H	Cutaneous anthrax infection - Reply	NEW ENGLAND JOURNAL OF MEDICINE	0028-4793	2021-03-01	2002	346	12	945	946		WOS:000174464100027		Anthrax
Nelson, LS; Hanner, R; Hoffman, RS	Nelson, LS; Hanner, R; Hoffman, RS	Cutaneous anthrax infection	NEW ENGLAND JOURNAL OF MEDICINE	0028-4793	2021-03-01	2002	346	12	945	945		WOS:000174464100026	11907300	Anthrax
Swartz, MN	Swartz, MN	Recognition and management of anthrax - An update (vol 345, pg 1621, 2001)	NEW ENGLAND JOURNAL OF MEDICINE	0028-4793	2021-02-01	2002	346	8	634	634		WOS:000173926700032		Anthrax
Bush, LM; Abrams, BH; Beall, A; Johnson, CC	Bush, LM; Abrams, BH; Beall, A; Johnson, CC	Index case of fatal inhalational anthrax due to bioterrorism in the United States	NEW ENGLAND JOURNAL OF MEDICINE	0028-4793	2029-11-01	2001	345	22	1607	1610	10.1056/NEJMoa012948	WOS:000172383900004	11704685	Anthrax
Roche, KJ; Chang, MW; Lazarus, H	Roche, KJ; Chang, MW; Lazarus, H	Cutaneous anthrax infection	NEW ENGLAND JOURNAL OF MEDICINE	0028-4793	2029-11-01	2001	345	22	1611	1611	10.1056/NEJMicm010777	WOS:000172383900005	11704684	Anthrax
Swartz, MN	Swartz, MN	Current concepts - Recognition and management of anthrax - An update	NEW ENGLAND JOURNAL OF MEDICINE	0028-4793	2029-11-01	2001	345	22	1621	1626	10.1056/NEJMra012892	WOS:000172383900007	11704686	Anthrax
Guillemin, J	Guillemin, J	Anthrax: The investigation of a deadly outbreak	NEW ENGLAND JOURNAL OF MEDICINE	0028-4793	2019-10-01	2000	343	16	1198	1198	10.1056/NEJM200010193431615	WOS:000089882800027	11041763	Anthrax
Furmanski, M	Furmanski, M	Anthrax	NEW ENGLAND JOURNAL OF MEDICINE	0028-4793	2006-01-01	2000	342	1	61	61		WOS:000084575600026	10627218	Anthrax
Hanna, PC; Dixon, TC	Hanna, PC; Dixon, TC	Anthrax - Reply	NEW ENGLAND JOURNAL OF MEDICINE	0028-4793	2006-01-01	2000	342	1	62	62		WOS:000084575600027		Anthrax
Dixon, TC; Meselson, M; Guillemin, J; Hanna, PC	Dixon, TC; Meselson, M; Guillemin, J; Hanna, PC	Anthrax	NEW ENGLAND JOURNAL OF MEDICINE	0028-4793	2009-09-01	1999	341	11	815	826	10.1056/NEJM199909093411107	WOS:000082534000007	10477781	Anthrax
BRACHMAN, PS; ALBRINK, WS; PAGANO, JS	BRACHMAN, PS; ALBRINK, WS; PAGANO, JS	2 CASES OF FATAL INHALATION ANTHRAX, ONE ASSOCIATED WITH SARCOIDOSIS	NEW ENGLAND JOURNAL OF MEDICINE	0028-4793		1961	265	5	203	&	10.1056/NEJM196108032650501	WOS:A19618504B00001		Anthrax
MALOOF, CC	MALOOF, CC	TOXIC HAZARDS - ANTHRAX	NEW ENGLAND JOURNAL OF MEDICINE	0028-4793		1957	257	16	784	785		WOS:A1957WB19900009	13477389	Anthrax
GOLD, H; BOGER, WP	GOLD, H; BOGER, WP	NEWER ANTIBIOTICS IN THE TREATMENT OF ANTHRAX	NEW ENGLAND JOURNAL OF MEDICINE	0028-4793		1951	244	11	391	394	10.1056/NEJM195103152441102	WOS:A1951UH38800002	14806770	Anthrax
[Anonymous]	[Anonymous]	ANTHRAX	NEW ENGLAND JOURNAL OF MEDICINE	0028-4793		1947	236	23	882	882		WOS:A1947UH63500008		Anthrax
HARDY, HL	HARDY, HL	PREVENTION OF ANTHRAX	NEW ENGLAND JOURNAL OF MEDICINE	0028-4793		1947	236	23	885	885		WOS:A1947UH63500009		Anthrax
Tabershaw, IR; Morris, GE	Tabershaw, IR; Morris, GE	Epidemiologic aspects of anthrax in Massachusetts	NEW ENGLAND JOURNAL OF MEDICINE	0028-4793	JAN-JUN	1943	228		92	93	10.1056/NEJM194301212280302	WOS:000202230500013		Anthrax
MacDonald, WD	MacDonald, WD	Anthrax - Report of a fatal case involving the cutaneous and gastrointestinal systems	NEW ENGLAND JOURNAL OF MEDICINE	0028-4793	JAN-JUN	1942	226		949	951	10.1056/NEJM194206112262404	WOS:000202230300112		Anthrax
Provenzano, RW; Carriel, GE; Bloomer, A	Provenzano, RW; Carriel, GE; Bloomer, A	Anthrax - Report of a case treated with antiserum and sulfathiazole	NEW ENGLAND JOURNAL OF MEDICINE	0028-4793	JUL-DEC	1941	225		332	334	10.1056/NEJM194108282250904	WOS:000202230200049		Anthrax
Tucker, SC	Tucker, SC	Anthrax, and industrial hazard - Report on the surgical treatment of malignant pustule	NEW ENGLAND JOURNAL OF MEDICINE	0028-4793	JUL-DEC	1932	207		260	262	10.1056/NEJM193208112070605	WOS:000202250700033		Anthrax

## Sheet: Anthrax_Lancet
AU	AF	TI	SO	SN	PD	PY	VL	IS	BP	EP	DI	UT	PM	Disease
Owens, B	Owens, Brian	Anthrax and smallpox errors highlight gaps in US biosafety	LANCET	0140-6736	2026-07-01	2014	384	9940	294	294		WOS:000339722400012	25072062	Anthrax
Levy, BS; Sidel, VW	Levy, Barry S.; Sidel, Victor W.	Adverse health consequences of US Government responses to the 2001 terrorist attacks	LANCET	0140-6736	2003-09-01	2011	378	9794	944	952		WOS:000294791300035	21890059	Anthrax
John, TJ; Dandona, L; Sharma, VP; Kakkar, M	John, T. Jacob; Dandona, Lalit; Sharma, Vinod P.; Kakkar, Manish	India: Towards Universal Health Coverage 1 Continuing challenge of infectious diseases in India	LANCET	0140-6736	2015-01-01	2011	377	9761	252	269	10.1016/S0140-6736(10)61265-2	WOS:000286696400033	21227500	Anthrax
Booth, MG; Hood, J; Brooks, TJG; Hart, A	Booth, Malcolm G.; Hood, John; Brooks, Timothy J. G.; Hart, Andrew	Anthrax infection in drug users	LANCET	0140-6736	2017-04-01	2010	375	9723	1345	1346		WOS:000277057800023	20399978	Anthrax
Gair, R	Gair, R	Clinical predictors of bioterrorism-related inhalational anthrax	LANCET	0140-6736	2015-01-01	2005	365	9455	214	215		WOS:000226309600023	15652599	Anthrax
Tepper, M; Whitehead, J	Tepper, M; Whitehead, J	Clinical predictors of bioterrorism-related inhalational anthrax	LANCET	0140-6736	2015-01-01	2005	365	9455	214	214		WOS:000226309600022	15652600	Anthrax
Kyriacou, DN	Kyriacou, DN	Clinical predictors of bioterrorism-related inhalational anthrax - Response	LANCET	0140-6736	2015-01-01	2005	365	9455	215	215		WOS:000226309600024		Anthrax
Mogridge, J	Mogridge, J	Anthrax and bioterrorism: are we prepared?	LANCET	0140-6736	1931-07-01	2004	364	9432	393	395	10.1016/S0140-6736(04)16779-2	WOS:000222998600005	15288719	Anthrax
Kyriacou, DN; Stein, AC; Yarnold, PR; Courtney, DM; Nelson, RR; Noskin, GA; Handler, JA; Frerichs, RR	Kyriacou, DN; Stein, AC; Yarnold, PR; Courtney, DM; Nelson, RR; Noskin, GA; Handler, JA; Frerichs, RR	Clinical predictors of bioterrorism-related inhalational anthrax	LANCET	0140-6736	1931-07-01	2004	364	9432	449	452	10.1016/S0140-6736(04)16769-X	WOS:000222998600036	15288744	Anthrax
Brown, H	Brown, H	From the Bible to bioterrorism: anthrax through the ages	LANCET	0140-6736	2017-07-01	2004	364	9430	239	240	10.1016/S0140-6736(04)16695-6	WOS:000222784900012		Anthrax
Lawn, SD; Planche, T; Riley, P; Holwill, S; Silman, N; Bewley, K; Rice, P; Wansbrough-Jones, MH	Lawn, SD; Planche, T; Riley, P; Holwill, S; Silman, N; Bewley, K; Rice, P; Wansbrough-Jones, MH	A black necrotic ulcer	LANCET	0140-6736	2003-05-01	2003	361	9368	1518	1518	10.1016/S0140-6736(03)13179-0	WOS:000182658900011	12737863	Anthrax
Lawrence, D	Lawrence, D	Genome provides clues to anthrax virulence	LANCET	0140-6736	2003-05-01	2003	361	9368	1529	1529	10.1016/S0140-6736(03)13261-8	WOS:000182658900022		Anthrax
Larkin, M	Larkin, M	Anthrax vaccine is safe and effective-but needs improvement, says IOM	LANCET	0140-6736	2016-03-01	2002	359	9310	951	951	10.1016/S0140-6736(02)08051-0	WOS:000174391700023	11918923	Anthrax
Peters, CJ; Hartley, DM	Peters, CJ; Hartley, DM	Anthrax inhalation and lethal human infection	LANCET	0140-6736	2023-02-01	2002	359	9307	710	711	10.1016/S0140-6736(02)07792-9	WOS:000174107400042	11879895	Anthrax
Allerberger, F; Grif, K; Dierich, MP; Wimmer, A; Plicka, H	Allerberger, F; Grif, K; Dierich, MP; Wimmer, A; Plicka, H	Anthrax inhalation and lethal human infection	LANCET	0140-6736	2023-02-01	2002	359	9307	711	711	10.1016/S0140-6736(02)07793-0	WOS:000174107400043	11879896	Anthrax
Holdstock, D	Holdstock, D	Risk of deliberately induced anthrax outbreak	LANCET	0140-6736	2009-02-01	2002	359	9305	532	532	10.1016/S0140-6736(02)07662-6	WOS:000173785600055	11853840	Anthrax
Sonmez, E	Sonmez, E	A cure for anthrax?	LANCET	0140-6736	2002-02-01	2002	359	9304	448	448	10.1016/S0140-6736(02)07624-9	WOS:000173686500055	11844555	Anthrax
McCarthy, M	McCarthy, M	Early and aggressive treatment saves US anthrax victims	LANCET	0140-6736	2017-11-01	2001	358	9294	1703	1703	10.1016/S0140-6736(01)06773-3	WOS:000172344100024	11728554	Anthrax
McCarthy, M	McCarthy, M	Anthrax in USA - attacks "deadly but treatable"	LANCET	0140-6736	2003-11-01	2001	358	9292	1520	1520	10.1016/S0140-6736(01)06625-9	WOS:000172055800025	11705575	Anthrax
Ala'Aldeen, D	Ala'Aldeen, D	Risk of deliberately induced anthrax outbreak	LANCET	0140-6736	2027-10-01	2001	358	9291	1386	1388	10.1016/S0140-6736(01)06492-3	WOS:000171940100006	11705480	Anthrax
[Anonymous]	[Anonymous]	New leads on treatment for anthrax	LANCET	0140-6736	2027-10-01	2001	358	9291	1433	1433		WOS:000171940100025		Anthrax
Ahmad, K	Ahmad, K	Letter in Pakistan tests positive for anthrax spores	LANCET	0140-6736	2027-10-01	2001	358	9291	1434	1434	10.1016/S0140-6736(01)06542-4	WOS:000171940100026	11705500	Anthrax
Greenberg, DS	Greenberg, DS	Washington - US anthrax scares prompt action on bioterrorism	LANCET	0140-6736	2027-10-01	2001	358	9291	1435	1435	10.1016/S0140-6736(01)06543-6	WOS:000171940100028	11705502	Anthrax
Ringertz, SH; Hoiby, EA; Jensenius, M; Maehlen, J; Caugant, DA; Myklebust, A; Fossum, K	Ringertz, SH; Hoiby, EA; Jensenius, M; Maehlen, J; Caugant, DA; Myklebust, A; Fossum, K	Injectional anthrax in a heroin skin-popper	LANCET	0140-6736	2004-11-01	2000	356	9241	1574	1575	10.1016/S0140-6736(00)03133-0	WOS:000165134500018	11075776	Anthrax
Khan, AS; Morse, S; Lillibridge, S	Khan, AS; Morse, S; Lillibridge, S	Public-health preparedness for biological terrorism in the USA	LANCET	0140-6736	1930-09-01	2000	356	9236	1179	1182	10.1016/S0140-6736(00)02769-0	WOS:000089594300041	11030310	Anthrax
Antoniu, S	Antoniu, S	Anthrax outbreak in Romania "under control"	LANCET	0140-6736	2019-08-01	2000	356	9230	664	664	10.1016/S0140-6736(05)73816-2	WOS:000088884100036		Anthrax
Greenberg, DS	Greenberg, DS	Washington - Short of vaccine, the Pentagon slows anthrax inoculations	LANCET	0140-6736	2005-08-01	2000	356	9228	491	491	10.1016/S0140-6736(05)74161-1	WOS:000088657700027	10981901	Anthrax
Ashraf, H	Ashraf, H	Pentagon defends its anthrax-vaccine programme	LANCET	0140-6736	2011-03-01	2000	355	9207	910	910	10.1016/S0140-6736(05)74120-9	WOS:000085896000038		Anthrax
Morris, K; Ashraf, H	Morris, K; Ashraf, H	US subcommittee calls for suspension of anthrax vaccination programme	LANCET	0140-6736	2026-02-01	2000	355	9205	733	733	10.1016/S0140-6736(05)72146-2	WOS:000085615600036		Anthrax
McCarthy, M	McCarthy, M	US anthrax-vaccine maker plagued by cash woes	LANCET	0140-6736	2010-07-01	1999	354	9173	140	140	10.1016/S0140-6736(05)75280-6	WOS:000081377100043		Anthrax
Morris, K	Morris, K	US military face punishment for refusing anthrax vaccine	LANCET	0140-6736	2009-01-01	1999	353	9147	130	130	10.1016/S0140-6736(05)76173-0	WOS:000078087200036	10023914	Anthrax
Morris, K	Morris, K	US anthrax-vaccine producer saved for now	LANCET	0140-6736	2028-02-01	1998	351	9103	657	657	10.1016/S0140-6736(05)78450-6	WOS:000072364200038	9500344	Anthrax
Lalitha, MK; Kumar, A	Lalitha, MK; Kumar, A	Anthrax in southern India	LANCET	0140-6736	2024-08-01	1996	348	9026	553	554	10.1016/S0140-6736(05)64718-6	WOS:A1996VD42700063	8757176	Anthrax
Pini, P	Pini, P	Anthrax continues to threaten human health	LANCET	0140-6736	2006-07-01	1996	348	9019	48	48	10.1016/S0140-6736(05)64358-9	WOS:A1996UV92300018		Anthrax
BRADARIC, N; PUNDAPOLIC, V	BRADARIC, N; PUNDAPOLIC, V	CUTANEOUS ANTHRAX DUE TO PENICILLIN-RESISTANT BACILLUS-ANTHRACIS TRANSMITTED BY AN INSECT BITE	LANCET	0140-6736	2001-08-01	1992	340	8814	306	307	10.1016/0140-6736(92)92395-V	WOS:A1992JG66500030	1353216	Anthrax
[Anonymous]	[Anonymous]	BLACK-DEATH - PLAGUE OR ANTHRAX	LANCET	0140-6736		1985	1	8422	234	235		WOS:A1985AAQ1600062		Anthrax
DARLOW, HM; PRIDE, NB	DARLOW, HM; PRIDE, NB	SEROLOGICAL DIAGNOSIS OF ANTHRAX	LANCET	0140-6736		1969	2	7617	430	&		WOS:A1969D997300023	4184504	Anthrax
LAMB, R	LAMB, R	CUTANEOUS ANTHRAX	LANCET	0140-6736		1967	2	7506	98	&		WOS:A19679600400035		Anthrax
HOLMAN, RA	HOLMAN, RA	CUTANEOUS ANTHRAX	LANCET	0140-6736		1967	2	7511	371	&		WOS:A19679755500046		Anthrax
EVANS, NAP	EVANS, NAP	CUTANEOUS ANTHRAX	LANCET	0140-6736		1967	2	7518	718	&		WOS:A19679964100034		Anthrax
JOSEPH, MM; SAGGAR, SN	JOSEPH, MM; SAGGAR, SN	CUTANEOUS ANTHRAX	LANCET	0140-6736		1967	2	7521	887	&		WOS:A1967A070500029	12389548	Anthrax
TAYLOR, L; CARSLAW, RW	TAYLOR, L; CARSLAW, RW	CUTANEOUS ANTHRAX	LANCET	0140-6736		1967	1	7501	1214	&		WOS:A19679418500022	4165143	Anthrax
LAWSON, JH	LAWSON, JH	CUTANEOUS ANTHRAX	LANCET	0140-6736		1967	1	7504	1383	&		WOS:A19679530700041		Anthrax
[Anonymous]	[Anonymous]	ANTHRAX	LANCET	0140-6736		1965	2	7403	140	+		WOS:A19656624100060		Anthrax
[Anonymous]	[Anonymous]	IMMUNISATION AGAINST ANTHRAX	LANCET	0140-6736		1965	2	7408	374	&		WOS:A19656728800014		Anthrax
[Anonymous]	[Anonymous]	ANTHRAX AGAIN	LANCET	0140-6736		1964	1	734	1028	+		WOS:A19647821B00021		Anthrax
[Anonymous]	[Anonymous]	ANTHRAX	LANCET	0140-6736		1963	2	731	729	&		WOS:A19637817B00005		Anthrax
[Anonymous]	[Anonymous]	ANTHRAX INFECTION IN IMPORTED HIDES	LANCET	0140-6736		1963	2	731	880	&		WOS:A19637817B00036		Anthrax
SEMPLE, AB; HOBDAY, TL	SEMPLE, AB; HOBDAY, TL	CONTROL OF ANTHRAX SUGGESTIONS BASED ON SURVEY OF IMPORTED HIDES	LANCET	0140-6736		1959	2	2003-10-01	507	508		WOS:A1959WB56900022	14444846	Anthrax
[Anonymous]	[Anonymous]	INQUIRY ON ANTHRAX	LANCET	0140-6736		1959	2	2021-11-01	905	905		WOS:A1959WB57600020		Anthrax
GREEN, DM; JAMIESON, WM	GREEN, DM; JAMIESON, WM	ANTHRAX AND BONE-MEAL FERTILISER	LANCET	0140-6736		1958	2	2019-07-01	153	154		WOS:A1958WB50600023	13564787	Anthrax
DARLOW, HM; BELTON, FC; HENDERSON, DW	DARLOW, HM; BELTON, FC; HENDERSON, DW	THE USE OF ANTHRAX ANTIGEN TO IMMUNISE MAN AND MONKEY	LANCET	0140-6736		1956	271	2008-09-01	476	479		WOS:A1956WL19100002	13368432	Anthrax
JAMIESON, WM; GREEN, DM	JAMIESON, WM; GREEN, DM	ANTHRAX AND BONE-MEAL FERTILISER	LANCET	0140-6736		1955	1	2012-03-01	560	560		WOS:A1955WA88300023		Anthrax
SMITH, H; KEPPIE, J; ROSS, JM; STANLEY, JL	SMITH, H; KEPPIE, J; ROSS, JM; STANLEY, JL	OBSERVATIONS ON THE CAUSE OF DEATH IN EXPERIMENTAL ANTHRAX	LANCET	0140-6736		1954	2	2004-09-01	474	476		WOS:A1954UC18200008		Anthrax
DAVIES, DG; HARVEY, RWS	DAVIES, DG; HARVEY, RWS	DRIED BONES AS A SOURCE OF ANTHRAX	LANCET	0140-6736		1953	265	2024-10-01	880	881		WOS:A1953UC07100024	13098118	Anthrax
[Anonymous]	[Anonymous]	ANTHRAX	LANCET	0140-6736		1952	263	2020-12-01	1215	1215		WOS:A1952UC32800013	13001187	Anthrax
[Anonymous]	[Anonymous]	CUTANEOUS ANTHRAX	LANCET	0140-6736		1951	260	2005-05-01	1004	1004		WOS:A1951UC13600017		Anthrax
DOIG, AT; GEMMILL, JS	DOIG, AT; GEMMILL, JS	EPIDEMIOLOGY OF A SMALL OUTBREAK OF ANTHRAX	LANCET	0140-6736		1951	260	2005-05-01	1011	1012		WOS:A1951UC13600026	14825886	Anthrax
DIJAMANT, V	DIJAMANT, V	CUTANEOUS ANTHRAX	LANCET	0140-6736		1951	260	1930-06-01	1416	1416		WOS:A1951UC14400029		Anthrax
[Anonymous]	[Anonymous]	HUMAN ANTHRAX FROM ELEPHANT TUSKS	LANCET	0140-6736		1948	254	2021-02-01	296	296		WOS:A1948UB98400017		Anthrax
[Anonymous]	[Anonymous]	PENICILLIN IN ANTHRAX	LANCET	0140-6736		1945	248	2017-03-01	346	346		WOS:A1945UB05500010		Anthrax
Hodgson, AE	Hodgson, AE	Cutaneous anthrax	LANCET	0140-6736		1944	2		161	161		WOS:000188752400088		Anthrax
Severn, AGM	Severn, AGM	Anthrax septicaemia - A fatal case	LANCET	0140-6736		1942	1		9	10		WOS:000188729000004		Anthrax
Hodgson, AE	Hodgson, AE	Cutaneous anthrax	LANCET	0140-6736		1941	1		811	813		WOS:000188728800577		Anthrax
Cruickshank, JC	Cruickshank, JC	Chemotherapy of experimental anthrax infection	LANCET	0140-6736		1939	2		681	684		WOS:000188728500230		Anthrax
May, HB; Buck, SC	May, HB; Buck, SC	Action of the sulphonamides in experimental anthrax	LANCET	0140-6736		1939	2		685	686		WOS:000188728500231		Anthrax
Gilbert, FW	Gilbert, FW	Human anthrax in barotseland - Treated with novarsenobenzene	LANCET	0140-6736		1935	2		1283	1285		WOS:000188727700462		Anthrax
Launder, WH	Launder, WH	Longevity of anthrax spores	LANCET	0140-6736		1932	2		707	707		WOS:000188727100246		Anthrax
Turtle, GD	Turtle, GD	A case of anthrax.	LANCET	0140-6736		1932	1		341	342		WOS:000188727000149		Anthrax
Rankin, ALK	Rankin, ALK	A fatal case of anthrax.	LANCET	0140-6736		1931	1		407	407		WOS:000188726800219		Anthrax
Brentnall, CG	Brentnall, CG	The medical treatment of anthrax	LANCET	0140-6736		1930	2		1174	1177		WOS:000188726700429		Anthrax
Hodgson, AE	Hodgson, AE	The serum treatment of cutaneous anthrax. With notes on diagnosis.	LANCET	0140-6736		1928	2		594	595		WOS:000188726300193		Anthrax
Karamchandani, PV	Karamchandani, PV	Salvarsan treatment of anthrax	LANCET	0140-6736		1928	2		1104	1104		WOS:000188726300378		Anthrax
Boggon, RH	Boggon, RH	Four cases of anthrax treated with Sclavo's serum	LANCET	0140-6736		1927	1		435	436		WOS:000188726000187		Anthrax
Gibson, LP	Gibson, LP	The treatment of human anthrax	LANCET	0140-6736		1926	1		203	203		WOS:000188725800075		Anthrax
Knott, FA	Knott, FA	A note on anthrax infection by shaving brushes	LANCET	0140-6736		1923	1		227	228		WOS:000188725100096		Anthrax
[Anonymous]	[Anonymous]	Wool disinfection and anthrax. A year's working of the model station.	LANCET	0140-6736		1922	2		1295	1296		WOS:000188725000471		Anthrax
Peacock, WL; Duke, HL	Peacock, WL; Duke, HL	A case of human anthrax in Buganda Kingdom	LANCET	0140-6736		1921	2		332	333		WOS:000188724800199		Anthrax
Fitzwilliams, DCL	Fitzwilliams, DCL	Shaving brush infection with anthrax	LANCET	0140-6736		1920	2		1304	1304		WOS:000188724600435		Anthrax
Davidson, WTG	Davidson, WTG	A case of cutaneous anthrax in man presenting multiple lesions	LANCET	0140-6736		1918	1		104	104		WOS:000188724200039		Anthrax
Reece, RJ	Reece, RJ	Anthrax spaulalting cerebro-spinal fever	LANCET	0140-6736		1917	1		406	410		WOS:000188724100178		Anthrax
Elworthy, RR	Elworthy, RR	An outbreak of anthrax conveyed by infected shaving brushes	LANCET	0140-6736		1916	1		20	23		WOS:000188723900005		Anthrax
Snell, EH; Masterman, EWG	Snell, EH; Masterman, EWG	A fatal case of anthrax - Infection by a shaving brush	LANCET	0140-6736		1916	1		242	243		WOS:000188723900078		Anthrax
[Anonymous]	[Anonymous]	The disinfection of anthrax-infected hides	LANCET	0140-6736		1915	2		293	294		WOS:000188901000144		Anthrax
Bennett, JA	Bennett, JA	A case of anthrax.	LANCET	0140-6736		1915	1		753	753		WOS:000188900900267		Anthrax
[Anonymous]	[Anonymous]	Industrial anthrax.	LANCET	0140-6736		1914	1		625	626		WOS:000188900700229		Anthrax
[Anonymous]	[Anonymous]	The incidence of anthrax	LANCET	0140-6736		1911	2		530	531		WOS:000188900300190		Anthrax
Ponder, CW	Ponder, CW	The prevention of anthrax infection due to imported hides and skins. (The Seymour-Jones formic-mercury process.)	LANCET	0140-6736		1911	2		1260	1262		WOS:000188900300457		Anthrax
Herley, R	Herley, R	Eight cases of external anthrax.	LANCET	0140-6736		1909	2		1662	1665		WOS:000188900000565		Anthrax
Orr, T	Orr, T	Pustule simulating anthrax due to organisms of the proteus group	LANCET	0140-6736		1909	1		1594	1594		WOS:000188899900626		Anthrax
[Anonymous]	[Anonymous]	Anthrax at Bradford	LANCET	0140-6736		1908	2		1453	1454		WOS:000188899800420		Anthrax
Clarke, JS	Clarke, JS	Two cases of anthrax.	LANCET	0140-6736		1908	1		633	633		WOS:000188899700223		Anthrax
Cropper, J	Cropper, J	Note on two cases of anthrax untreated.	LANCET	0140-6736		1908	1		1007	1007		WOS:000188899700325		Anthrax
[Anonymous]	[Anonymous]	The increase of anthrax	LANCET	0140-6736		1907	2		715	716		WOS:000188899600188		Anthrax
Legge, TM	Legge, TM	The increase of anthrax	LANCET	0140-6736		1907	2		1048	1048		WOS:000188899600329		Anthrax
Pierce, RWC	Pierce, RWC	Anthrax-infected carcass as human food	LANCET	0140-6736		1907	2		1789	1789		WOS:000188899600605		Anthrax
Teacher, JH	Teacher, JH	A case of primary intestinal anthrax in man	LANCET	0140-6736		1906	2		830	830		WOS:000188899400311		Anthrax
Teacher, JH	Teacher, JH	A case of primary intestinal anthrax in man septicaemia, haemorrhagic lepto meningitis	LANCET	0140-6736		1906	1		1306	1311		WOS:000188899300476		Anthrax
[Anonymous]	[Anonymous]	The prevention and treatment of anthrax in man	LANCET	0140-6736		1905	2		472	473		WOS:000188899200159		Anthrax
[Anonymous]	[Anonymous]	Immunisation against anthrax by the use of virulent culture.	LANCET	0140-6736		1905	1		309	310		WOS:000188899100175		Anthrax
Legge, TM	Legge, TM	The Milroy Lectures on industrial anthrax.	LANCET	0140-6736		1905	1		689	696		WOS:000188899100356		Anthrax
[Anonymous]	[Anonymous]	Anthrax at Nurnberg.	LANCET	0140-6736		1905	1		747	748		WOS:000188899100380		Anthrax
Legge, TM	Legge, TM	The Milroy Lectures on Industrial Anthrax. Delivered before the Royal College of Physicians of London on March 7th, 9th, and 14th, 1905.	LANCET	0140-6736		1905	1		765	776		WOS:000188899100382		Anthrax
Legge, TM	Legge, TM	The Milron Lectures on industrial anthrax.	LANCET	0140-6736		1905	1		841	846		WOS:000188899100403		Anthrax
Bandi, I	Bandi, I	Contribution to the sero-therapeutic treatment of anthrax: Two cases of general anthrax infection in man cured with anti-anthrax serum.	LANCET	0140-6736		1904	2		372	374		WOS:000188899000145		Anthrax
Sheen, W	Sheen, W	A case of accidental vaccination inoculation simulating cutaneous anthrax.	LANCET	0140-6736		1904	2		1494	1495		WOS:000188899000582		Anthrax
Paterson, P	Paterson, P	Anthrax infection of a compound fracture	LANCET	0140-6736		1904	1		1122	1122		WOS:000188898900458		Anthrax
Ridd, A	Ridd, A	A case of anthrax	LANCET	0140-6736		1901	1		246	247		WOS:000188898300070		Anthrax
Neave, EFM	Neave, EFM	A case of anthrax	LANCET	0140-6736		1900	2		1012	1013		WOS:000188898200342		Anthrax
Bousfield, EC	Bousfield, EC	A case of anthrax excision of pustule, recovery	LANCET	0140-6736		1900	2		1133	1133		WOS:000188898200382		Anthrax
Clarke, EA	Clarke, EA	A case of anthrax	LANCET	0140-6736		1900	2		1346	1347		WOS:000188898200484		Anthrax

## Sheet: Campy_Nature
AU	AF	TI	SO	SN	PD	PY	VL	IS	BP	EP	DI	UT	PM	Disease
Perez, C; Gerber, S; Boilevin, J; Bucher, M; Darbre, T; Aebi, M; Reymond, JL; Locher, KP	Perez, Camilo; Gerber, Sabina; Boilevin, Jeremy; Bucher, Monika; Darbre, Tamis; Aebi, Markus; Reymond, Jean-Louis; Locher, Kaspar P.	Structure and mechanism of an active lipid-linked oligosaccharide flippase	NATURE	0028-0836	2027-08-01	2015	524	7566	433	+	10.1038/nature14953	WOS:000360069300030	26266984	Campylobacteriosis
Lizak, C; Gerber, S; Numao, S; Aebi, M; Locher, KP	Lizak, Christian; Gerber, Sabina; Numao, Shin; Aebi, Markus; Locher, Kaspar P.	X-ray structure of a bacterial oligosaccharyltransferase	NATURE	0028-0836	2016-06-01	2011	474	7351	350	U377	10.1038/nature10151	WOS:000291647100039	21677752	Campylobacteriosis
Pallen, MJ; Wren, BW	Pallen, Mark J.; Wren, Brendan W.	Bacterial pathogenomics	NATURE	0028-0836	2018-10-01	2007	449	7164	835	842	10.1038/nature06248	WOS:000250230600033	17943120	Campylobacteriosis
Thibodeaux, CJ; Melancon, CE; Liu, HW	Thibodeaux, Christopher J.; Melancon, Charles E.; Liu, Hung-wen	Unusual sugar biosynthesis and natural product glycodiversification	NATURE	0028-0836	2026-04-01	2007	446	7139	1008	1016	10.1038/nature05814	WOS:000245950400037	17460661	Campylobacteriosis
Merrell, DS; Falkow, S	Merrell, DS; Falkow, S	Frontal and stealth attack strategies in microbial pathogenesis	NATURE	0028-0836	2008-07-01	2004	430	6996	250	256	10.1038/nature02760	WOS:000222470600053	15241423	Campylobacteriosis
Parkhill, J; Wren, BW; Mungall, K; Ketley, JM; Churcher, C; Basham, D; Chillingworth, T; Davies, RM; Feltwell, T; Holroyd, S; Jagels, K; Karlyshev, AV; Moule, S; Pallen, MJ; Penn, CW; Quail, MA; Rajandream, MA; Rutherford, KM; van Vliet, AHM; Whitehead, S; Barrell, BG	Parkhill, J; Wren, BW; Mungall, K; Ketley, JM; Churcher, C; Basham, D; Chillingworth, T; Davies, RM; Feltwell, T; Holroyd, S; Jagels, K; Karlyshev, AV; Moule, S; Pallen, MJ; Penn, CW; Quail, MA; Rajandream, MA; Rutherford, KM; van Vliet, AHM; Whitehead, S; Barrell, BG	The genome sequence of the food-borne pathogen Campylobacter jejuni reveals hypervariable sequences	NATURE	0028-0836	2010-02-01	2000	403	6770	665	668	10.1038/35001088	WOS:000085288200056	10688204	Campylobacteriosis
FERNIE, DS; HEALING, TD	FERNIE, DS; HEALING, TD	WILD BANK VOLES (CLETHRIONOMYS-GLARIOLUS) ARE POSSIBLY A NATURAL RESERVOIR OF CAMPYLOBACTERS (MICROAEROPHILIC VIBRIOS)	NATURE	0028-0836		1976	263	5577	496	496	10.1038/263496a0	WOS:A1976CF38400030	787803	Campylobacteriosis
MORRIS, JA; PARK, RWA	MORRIS, JA; PARK, RWA	METABOLISM OF CAMPYLOBACTER SPP (VIBRIO SPP) IN CONNEXION WITH PATHOGENICITY AND USE OF NEURAMINIDASE TO SUPPRESS PREGNANCY	NATURE	0028-0836		1971	232	5306	132	&	10.1038/232132a0	WOS:A1971J733800053	4933250	Campylobacteriosis

## Sheet: Campy_Science
AU	AF	TI	SO	SN	PD	PY	VL	IS	BP	EP	DI	UT	PM	Disease
Hiratsuka, T; Furihata, K; Ishikawa, J; Yamashita, H; Itoh, N; Seto, H; Dairi, T	Hiratsuka, Tomoshige; Furihata, Kazuo; Ishikawa, Jun; Yamashita, Haruyuki; Itoh, Nobuya; Seto, Haruo; Dairi, Tohru	An alternative menaquinone biosynthetic pathway operating in microorganisms	SCIENCE	0036-8075	2019-09-01	2008	321	5896	1670	1673	10.1126/science.1160446	WOS:000259300400033	18801996	Campylobacteriosis
Galkin, VE; Yu, X; Bielnicki, J; Heuser, J; Ewing, CP; Guerry, P; Egelman, EH	Galkin, Vitold E.; Yu, Xiong; Bielnicki, Jakub; Heuser, John; Ewing, Cheryl P.; Guerry, Patricia; Egelman, Edward H.	Divergence of quaternary structures among bacterial flagellar filaments	SCIENCE	0036-8075	2018-04-01	2008	320	5874	382	385	10.1126/science.1155307	WOS:000255026100046	18420936	Campylobacteriosis
Sheppard, SK; McCarthy, ND; Falush, D; Maiden, MCJ	Sheppard, Samuel K.; McCarthy, Noel D.; Falush, Daniel; Maiden, Martin C. J.	Convergence of Campylobacter species: Implications for bacterial evolution	SCIENCE	0036-8075	2011-04-01	2008	320	5873	237	239	10.1126/science.1155532	WOS:000254836700045	18403712	Campylobacteriosis
Kowarik, M; Numao, S; Feldman, MF; Schulz, BL; Callewaert, N; Kiermaier, E; Catrein, I; Aebi, M	Kowarik, Michael; Numao, Shin; Feldman, Mario F.; Schulz, Benjamin L.; Callewaert, Nico; Kiermaier, Eva; Catrein, Ina; Aebi, Markus	N-linked glycosylation of folded proteins by the bacterial oligosaccharyltransferase	SCIENCE	0036-8075	2017-11-01	2006	314	5802	1148	1150	10.1126/science.1134351	WOS:000242045800045	17110579	Campylobacteriosis
Wacker, M; Linton, D; Hitchen, PG; Nita-Lazar, M; Haslam, SM; North, SJ; Panico, M; Morris, HR; Dell, A; Wren, BW; Aebi, M	Wacker, M; Linton, D; Hitchen, PG; Nita-Lazar, M; Haslam, SM; North, SJ; Panico, M; Morris, HR; Dell, A; Wren, BW; Aebi, M	N-linked glycosylation in Campylobacter jejuni and its functional transfer into E-coli	SCIENCE	0036-8075	2029-11-01	2002	298	5599	1790	1793	10.1126/science.298.5599.1790	WOS:000179494800046	12459590	Campylobacteriosis
Byrd, DM; Cox, LA; Wilson, JD	Byrd, DM; Cox, LA; Wilson, JD	Tracking antibiotics up the food chain	SCIENCE	0036-8075	1930-03-01	2001	291	5513	2550	2550		WOS:000167861000016	11286272	Campylobacteriosis
Lara-Tejero, M; Galan, JE	Lara-Tejero, M; Galan, JE	A bacterial toxin that controls cell cycle progression as a deoxyribonuclease I-like protein	SCIENCE	0036-8075	2013-10-01	2000	290	5490	354	357	10.1126/science.290.5490.354	WOS:000089818100049	11030657	Campylobacteriosis

## Sheet: Campy_NEJM
AU	AF	TI	SO	SN	PD	PY	VL	IS	BP	EP	DI	UT	PM	Disease
Bhattacharyya, RP; Flores, EJ; Azar, MM	Bhattacharyya, Roby P.; Flores, Efren J.; Azar, Marwan M.	Case 30-2017: A 65-Year-Old Woman with Altered Mental Status, Bacteremia, and Acute Liver Failure	NEW ENGLAND JOURNAL OF MEDICINE	0028-4793	2028-09-01	2017	377	13	1274	1282	10.1056/NEJMcpc1706100	WOS:000411838100011	28953442	Campylobacteriosis
Ross, AGP; Olds, GR; Cripps, AW; Farrar, JJ; McManus, DP	Ross, Allen G. P.; Olds, G. Richard; Cripps, Allan W.; Farrar, Jeremy J.; McManus, Donald P.	Enteropathogens and Chronic Illness in Returning Travelers	NEW ENGLAND JOURNAL OF MEDICINE	0028-4793	2009-05-01	2013	368	19	1817	1825	10.1056/NEJMra1207777	WOS:000318540000010	23656647	Campylobacteriosis
Yuki, N; Hartung, HP	Yuki, Nobuhiro; Hartung, Hans-Peter	Medical Progress Guillain-Barre Syndrome	NEW ENGLAND JOURNAL OF MEDICINE	0028-4793	2014-06-01	2012	366	24	2294	2304	10.1056/NEJMra1114525	WOS:000305174100010	22694000	Campylobacteriosis
Lewis, GD; Holmes, CB; Holmvang, G; Butterton, JR; Harris, NL; Bazari, H	Lewis, Gregory D.; Holmes, Charles B.; Holmvang, Godtfred; Butterton, Joan R.; Harris, Nancy Lee; Bazari, Hasan	Case 8-2007: A 48-year-old man with chest pain followed by cardiac arrest - Helicobacter cinaedi myopericarditis.	NEW ENGLAND JOURNAL OF MEDICINE	0028-4793	2015-03-01	2007	356	11	1153	1162		WOS:000244877200010	17360994	Campylobacteriosis
Musher, DM; Musher, BL	Musher, DM; Musher, BL	Medical progress - Contagious acute gastrointestinal infections	NEW ENGLAND JOURNAL OF MEDICINE	0028-4793	2002-12-01	2004	351	23	2417	2427	10.1056/NEJMra041837	WOS:000225429000011	15575058	Campylobacteriosis
Lecuit, M; Suarez, F; Lortholary, O	Lecuit, M; Suarez, F; Lortholary, O	Immunoproliferative small intestinal disease associated with Campylobacter jejuni - Reply	NEW ENGLAND JOURNAL OF MEDICINE	0028-4793	2015-04-01	2004	350	16	1685	1686		WOS:000220819800028		Campylobacteriosis
Peterson, MC	Peterson, MC	Immunoproliferative small intestinal disease associated with Campylobacter jejuni	NEW ENGLAND JOURNAL OF MEDICINE	0028-4793	2015-04-01	2004	350	16	1685	1685		WOS:000220819800027	15084705	Campylobacteriosis
Lecuit, M; Abachin, E; Martin, A; Poyart, C; Pochart, P; Suarez, F; Bengoufa, D; Feuillard, J; Lavergne, A; Gordon, JI; Berche, P; Guillevin, L; Lortholary, O	Lecuit, M; Abachin, E; Martin, A; Poyart, C; Pochart, P; Suarez, F; Bengoufa, D; Feuillard, J; Lavergne, A; Gordon, JI; Berche, P; Guillevin, L; Lortholary, O	Immunoproliferative small intestinal disease associated with Campylobacter jejuni	NEW ENGLAND JOURNAL OF MEDICINE	0028-4793	2015-01-01	2004	350	3	239	248	10.1056/NEJMoa031887	WOS:000188078400007	14724303	Campylobacteriosis
Suerbaum, S; Michetti, P	Suerbaum, S; Michetti, P	Medical progress: Helicobacter pylori infection	NEW ENGLAND JOURNAL OF MEDICINE	0028-4793	2010-10-01	2002	347	15	1175	1186	10.1056/NEJMra020542	WOS:000178465100009	12374879	Campylobacteriosis
Ropper, AH; Cros, DP; Palmer-Toy, DE	Ropper, AH; Cros, DP; Palmer-Toy, DE	A 74-year-old woman with acute, progressive paralysis after diarrhea for one week - Guillain-Barre syndrome. Campylobacter jejuni enteritis.	NEW ENGLAND JOURNAL OF MEDICINE	0028-4793	2023-12-01	1999	341	26	1996	2003		WOS:000084399400008		Campylobacteriosis
Moriai, T; Hirahara, N	Moriai, T; Hirahara, N	Clinical coarse of acute gastric mucosal lesions caused by acute infection with Helicobacter pylori	NEW ENGLAND JOURNAL OF MEDICINE	0028-4793	2005-08-01	1999	341	6	456	457	10.1056/NEJM199908053410618	WOS:000081860100033	10438275	Campylobacteriosis
Smith, KE; Besser, JM; Hedberg, CW; Leano, FT; Bender, JB; Wicklund, JH; Johnson, BP; Moore, KA; Osterholm, MT	Smith, KE; Besser, JM; Hedberg, CW; Leano, FT; Bender, JB; Wicklund, JH; Johnson, BP; Moore, KA; Osterholm, MT	Quinolone-resistant Campylobacter jejuni infections in Minnesota, 1992-1998	NEW ENGLAND JOURNAL OF MEDICINE	0028-4793	2020-05-01	1999	340	20	1525	1532	10.1056/NEJM199905203402001	WOS:000080358900001	10332013	Campylobacteriosis
Wegener, HC	Wegener, HC	The consequences for food safety of the use of fluoroquinolones in food animals	NEW ENGLAND JOURNAL OF MEDICINE	0028-4793	2020-05-01	1999	340	20	1581	1582	10.1056/NEJM199905203402010	WOS:000080358900010	10332022	Campylobacteriosis
Gominak, SC; Cros, DP	Gominak, SC; Cros, DP	A 23-year-old man with progressive weakness and paresthesias - Chronic inflammatory demyelinating polyradiculopathy.	NEW ENGLAND JOURNAL OF MEDICINE	0028-4793	2023-04-01	1998	338	17	1212	1219		WOS:000073208400008		Campylobacteriosis
Thaler, SJ; Compton, CC; Boland, GWI; Scully, RE; Carey, RW	Thaler, SJ; Compton, CC; Boland, GWI; Scully, RE; Carey, RW	A 39-year-old man with diarrhea and abdominal pain after chemotherapy for acute leukemia - Neutropenic enterocolitis	NEW ENGLAND JOURNAL OF MEDICINE	0028-4793	2023-01-01	1997	336	4	277	284		WOS:A1997WE63200008		Campylobacteriosis
Jacobs, BC; Schmitz, PIM; vanderMeche, FGA	Jacobs, BC; Schmitz, PIM; vanderMeche, FGA	Campylobacter jejuni infection and treatment for Guillain-Barre syndrome	NEW ENGLAND JOURNAL OF MEDICINE	0028-4793	2018-07-01	1996	335	3	208	209		WOS:A1996UW79000023	8657230	Campylobacteriosis
Rees, JH	Rees, JH	Campylobacter jejuni infection and treatment for Guillain-Barre syndrome - Reply	NEW ENGLAND JOURNAL OF MEDICINE	0028-4793	2018-07-01	1996	335	3	209	209		WOS:A1996UW79000024		Campylobacteriosis
Aguado, JM; Ramos, JT; Lumbreras, C	Aguado, JM; Ramos, JT; Lumbreras, C	Campylobacter jejuni infection and Guillain-Barre syndrome	NEW ENGLAND JOURNAL OF MEDICINE	0028-4793	2021-03-01	1996	334	12	802	802		WOS:A1996TZ97900024	8592566	Campylobacteriosis
Rees, JH	Rees, JH	Campylobacter jejuni infection and Guillain-Barre syndrome - Reply	NEW ENGLAND JOURNAL OF MEDICINE	0028-4793	2021-03-01	1996	334	12	802	802		WOS:A1996TZ97900025		Campylobacteriosis
REES, JH; SOUDAIN, SE; GREGSON, NA; HUGHES, RAC	REES, JH; SOUDAIN, SE; GREGSON, NA; HUGHES, RAC	CAMPYLOBACTER-JEJUNI INFECTION AND GUILLAIN-BARRE-SYNDROME	NEW ENGLAND JOURNAL OF MEDICINE	0028-4793	2023-11-01	1995	333	21	1374	1379	10.1056/NEJM199511233332102	WOS:A1995TF52100002	7477117	Campylobacteriosis
WALSH, JH; PETERSON, WL	WALSH, JH; PETERSON, WL	THE TREATMENT OF HELICOBACTER-PYLORI INFECTION IN THE MANAGEMENT OF PEPTIC-ULCER DISEASE	NEW ENGLAND JOURNAL OF MEDICINE	0028-4793	2012-10-01	1995	333	15	984	991		WOS:A1995RY58600008	7666920	Campylobacteriosis
SUNG, JJY; CHUNG, SCS; LING, TKW; YUNG, MY; LEUNG, VKS; NG, EKW; LI, MKK; CHENG, AFB; LI, AKC	SUNG, JJY; CHUNG, SCS; LING, TKW; YUNG, MY; LEUNG, VKS; NG, EKW; LI, MKK; CHENG, AFB; LI, AKC	ANTIBACTERIAL TREATMENT OF GASTRIC-ULCERS ASSOCIATED WITH HELICOBACTER-PYLORI	NEW ENGLAND JOURNAL OF MEDICINE	0028-4793	2019-01-01	1995	332	3	139	142	10.1056/NEJM199501193320302	WOS:A1995QB16000002	7800005	Campylobacteriosis
GROHMANN, GS; GLASS, RI; PEREIRA, HG; MONROE, SS; HIGHTOWER, AW; WEBER, R; BRYAN, RT	GROHMANN, GS; GLASS, RI; PEREIRA, HG; MONROE, SS; HIGHTOWER, AW; WEBER, R; BRYAN, RT	ENTERIC VIRUSES AND DIARRHEA IN HIV-INFECTED PATIENTS	NEW ENGLAND JOURNAL OF MEDICINE	0028-4793	2001-07-01	1993	329	1	14	20	10.1056/NEJM199307013290103	WOS:A1993LJ33800003	8099429	Campylobacteriosis
VIGNERI, S; SAVARINO, V; TERMINI, R; MELA, GS	VIGNERI, S; SAVARINO, V; TERMINI, R; MELA, GS	ERADICATION OF HELICOBACTER-PYLORI IN RECURRENT DUODENAL-ULCER	NEW ENGLAND JOURNAL OF MEDICINE	0028-4793	2001-07-01	1993	329	1	59	59		WOS:A1993LJ33800019	8347229	Campylobacteriosis
HENTSCHEL, E; BRANDSTATTER, G; DRAGOSICS, B; HIRSCHL, AM; NEMEC, H; SCHUTZE, K; TAUFER, M; WURZER, H	HENTSCHEL, E; BRANDSTATTER, G; DRAGOSICS, B; HIRSCHL, AM; NEMEC, H; SCHUTZE, K; TAUFER, M; WURZER, H	EFFECT OF RANITIDINE AND AMOXICILLIN PLUS METRONIDAZOLE ON THE ERADICATION OF HELICOBACTER-PYLORI AND THE RECURRENCE OF DUODENAL-ULCER	NEW ENGLAND JOURNAL OF MEDICINE	0028-4793	2004-02-01	1993	328	5	308	312	10.1056/NEJM199302043280503	WOS:A1993KK24700003	8419816	Campylobacteriosis
PARSONNET, J; FRIEDMAN, GD; VANDERSTEEN, DP; CHANG, Y; VOGELMAN, JH; ORENTREICH, N; SIBLEY, RK	PARSONNET, J; FRIEDMAN, GD; VANDERSTEEN, DP; CHANG, Y; VOGELMAN, JH; ORENTREICH, N; SIBLEY, RK	HELICOBACTER-PYLORI INFECTION AND THE RISK OF GASTRIC-CARCINOMA	NEW ENGLAND JOURNAL OF MEDICINE	0028-4793	2017-10-01	1991	325	16	1127	1131	10.1056/NEJM199110173251603	WOS:A1991GK53800003	1891020	Campylobacteriosis
NOMURA, A; STEMMERMANN, GN; CHYOU, PH; KATO, I; PEREZPEREZ, GI; BLASER, MJ	NOMURA, A; STEMMERMANN, GN; CHYOU, PH; KATO, I; PEREZPEREZ, GI; BLASER, MJ	HELICOBACTER-PYLORI INFECTION AND GASTRIC-CARCINOMA AMONG JAPANESE-AMERICANS IN HAWAII	NEW ENGLAND JOURNAL OF MEDICINE	0028-4793	2017-10-01	1991	325	16	1132	1136	10.1056/NEJM199110173251604	WOS:A1991GK53800004	1891021	Campylobacteriosis
GUERRANT, RL; BOBAK, DA	GUERRANT, RL; BOBAK, DA	MEDICAL PROGRESS - BACTERIAL AND PROTOZOAL GASTROENTERITIS	NEW ENGLAND JOURNAL OF MEDICINE	0028-4793	2001-08-01	1991	325	5	327	340	10.1056/NEJM199108013250506	WOS:A1991FY71500006	2057037	Campylobacteriosis
PETERSON, WL	PETERSON, WL	CURRENT CONCEPTS - HELICOBACTER-PYLORI AND PEPTIC-ULCER DISEASE	NEW ENGLAND JOURNAL OF MEDICINE	0028-4793	2011-04-01	1991	324	15	1043	1048		WOS:A1991FF77100007	2005942	Campylobacteriosis
DOUBE, A	DOUBE, A	CAMPYLOBACTER-PYLORI AND ANTRAL GASTRITIS IN CHILDREN	NEW ENGLAND JOURNAL OF MEDICINE	0028-4793	2026-11-01	1987	317	22	1416	1416		WOS:A1987K934500020	3683475	Campylobacteriosis
DRUMM, B; SHERMAN, P	DRUMM, B; SHERMAN, P	CAMPYLOBACTER-PYLORI AND ANTRAL GASTRITIS IN CHILDREN - REPLY	NEW ENGLAND JOURNAL OF MEDICINE	0028-4793	2026-11-01	1987	317	22	1416	1416		WOS:A1987K934500021		Campylobacteriosis
DRUMM, B; SHERMAN, P; CUTZ, E; KARMALI, M	DRUMM, B; SHERMAN, P; CUTZ, E; KARMALI, M	ASSOCIATION OF CAMPYLOBACTER-PYLORI ON THE GASTRIC-MUCOSA WITH ANTRAL GASTRITIS IN CHILDREN	NEW ENGLAND JOURNAL OF MEDICINE	0028-4793	2018-06-01	1987	316	25	1557	1561	10.1056/NEJM198706183162501	WOS:A1987H723000001	3587289	Campylobacteriosis
BLASER, MJ; RELLER, LB	BLASER, MJ; RELLER, LB	CAMPYLOBACTER ENTERITIS	NEW ENGLAND JOURNAL OF MEDICINE	0028-4793		1981	305	24	1444	1452	10.1056/NEJM198112103052404	WOS:A1981MS77200004	7029281	Campylobacteriosis

## Sheet: Campy_Lancet
AU	AF	TI	SO	SN	PD	PY	VL	IS	BP	EP	DI	UT	PM	Disease
Liu, J; Platts-Mills, JA; Juma, J; Kabir, F; Nkeze, J; Okoi, C; Operario, DJ; Uddin, J; Ahmed, S; Alonso, PL; Antonio, M; Becker, SM; Blackwelder, WC; Breiman, RF; Faruque, AG; Fields, B; Gratz, J; Haque, R; Hossain, A; Hossain, MJ; Jarju, S; Qamar, F; Iqbal, NT; Kwambana, B; Mandomando, I; McMurry, TL; Ochieng, C; Ochieng, JB; Ochieng, M; Onyango, C; Panchalingam, S; Kalam, A; Aziz, F; Qureshi, …	Liu, Jie; Platts-Mills, James A.; Juma, Jane; Kabir, Furqan; Nkeze, Joseph; Okoi, Catherine; Operario, Darwin J.; Uddin, Jashim; Ahmed, Shahnawaz; Alonso, Pedro L.; Antonio, Martin; Becker, Stephen M.; Blackwelder, William C.; Breiman, Robert F.; Faruque, Abu S. G.; Fields, Barry; Gratz, Jean; Haque, Rashidul; Hossain, Anowar; Hossain, M. Jahangir; Jarju, Sheikh; Qamar, Farah; Iqbal, Najeeha Tala…	Use of quantitative molecular diagnostic methods to identify causes of diarrhoea in children: a reanalysis of the GEMS case-control study	LANCET	0140-6736	2024-09-01	2016	388	10051	1291	1301		WOS:000383704000032	27673470	Campylobacteriosis
Willison, HJ; Jacobs, BC; van Doorn, PA	Willison, Hugh J.; Jacobs, Bart C.; van Doorn, Pieter A.	Guillain-Barre syndrome	LANCET	0140-6736	2013-08-01	2016	388	10045	717	727	10.1016/S0140-6736(16)00339-1	WOS:000381268700032	26948435	Campylobacteriosis
Cao-Lormeau, VM; Blake, A; Mons, S; Lastere, S; Roche, C; Vanhomwegen, J; Dub, T; Baudouin, L; Teissier, A; Larre, P; Vial, AL; Decam, C; Choumet, V; Halstead, SK; Willison, HJ; Musset, L; Manuguerra, JC; Despres, P; Fournier, E; Mallet, HP; Musso, D; Fontanet, A; Neil, J; Ghawche, F	Cao-Lormeau, Van-Mai; Blake, Alexandre; Mons, Sandrine; Lastere, Stephane; Roche, Claudine; Vanhomwegen, Jessica; Dub, Timothee; Baudouin, Laure; Teissier, Anita; Larre, Philippe; Vial, Anne-Laure; Decam, Christophe; Choumet, Valerie; Halstead, Susan K.; Willison, Hugh J.; Musset, Lucile; Manuguerra, Jean-Claude; Despres, Philippe; Fournier, Emmanuel; Mallet, Henri-Pierre; Musso, Didier; Fontanet…	Guillain-Barre Syndrome outbreak associated with Zika virus infection in French Polynesia: a case-control study	LANCET	0140-6736	2009-04-01	2016	387	10027	1531	1539	10.1016/S0140-6736(16)00562-6	WOS:000373741600029	26948433	Campylobacteriosis
Kotloff, KL; Nataro, JP; Blackwelder, WC; Nasrin, D; Farag, TH; Panchalingam, S; Wu, Y; Sow, SO; Sur, D; Breiman, RF; Faruque, ASG; Zaidi, AKM; Saha, D; Alonso, PL; Tamboura, B; Sanogo, D; Onwuchekwa, U; Manna, B; Ramamurthy, T; Kanungo, S; Ochieng, JB; Omore, R; Oundo, JO; Hossain, A; Das, SK; Ahmed, S; Qureshi, S; Quadri, F; Adegbola, RA; Antonio, M; Hossain, MJ; Akinsola, A; Mandomando, I; Nha…	Kotloff, Karen L.; Nataro, James P.; Blackwelder, William C.; Nasrin, Dilruba; Farag, Tamer H.; Panchalingam, Sandra; Wu, Yukun; Sow, Samba O.; Sur, Dipika; Breiman, Robert F.; Faruque, Abu S. G.; Zaidi, Anita K. M.; Saha, Debasish; Alonso, Pedro L.; Tamboura, Boubou; Sanogo, Doh; Onwuchekwa, Uma; Manna, Byomkesh; Ramamurthy, Thandavarayan; Kanungo, Suman; Ochieng, John B.; Omore, Richard; Oundo,…	Burden and aetiology of diarrhoeal disease in infants and young children in developing countries (the Global Enteric Multicenter Study, GEMS): a prospective, case-control study	LANCET	0140-6736	2020-07-01	2013	382	9888	209	222	10.1016/S0140-6736(13)60844-2	WOS:000322543700031	23680352	Campylobacteriosis
Bouwknegt, M; van Pelt, W; Kubbinga, M; Weda, M; Havelaar, AH	Bouwknegt, Martijn; van Pelt, Wilfrid; Kubbinga, Marlies; Weda, Marjolein; Havelaar, Arie H.	Recent increase in campylobacteriosis incidence in the Netherlands associated with proton-pump inhibitor use	LANCET	0140-6736	2017-06-01	2013	381		22	22		WOS:000330451900022		Campylobacteriosis
Baker, MG; Barnard, LT; Kvalsvig, A; Verrall, A; Zhang, J; Keall, M; Wilson, N; Wall, T; Howden-Chapman, P	Baker, Michael G.; Barnard, Lucy Telfar; Kvalsvig, Amanda; Verrall, Ayesha; Zhang, Jane; Keall, Michael; Wilson, Nick; Wall, Teresa; Howden-Chapman, Philippa	Increasing incidence of serious infectious diseases and inequalities in New Zealand: a national epidemiological study	LANCET	0140-6736	2024-03-01	2012	379	9821	1112	1119	10.1016/S0140-6736(11)61780-7	WOS:000302131800033	22353263	Campylobacteriosis
Cody, AJ; Clarke, L; Bowler, ICJW; Dingle, KE	Cody, Alison J.; Clarke, Lorraine; Bowler, Ian C. J. W.; Dingle, Kate E.	Ciprofloxacin-resistant campylobacteriosis in the UK	LANCET	0140-6736	2011-12-01	2010	376	9757	1987	1987	10.1016/S0140-6736(10)62261-1	WOS:000285807700023	21146103	Campylobacteriosis
Strachan, NJC; Forbes, KJ	Strachan, Norval J. C.; Forbes, Ken J.	The growing UK epidemic of human campylobacteriosis	LANCET	0140-6736	AUG-SEP	2010	376	9742	665	667	10.1016/S0140-6736(10)60708-8	WOS:000281582900008	20663545	Campylobacteriosis
Hughes, RAC; Cornblath, DR	Hughes, RAC; Cornblath, DR	Guillain-Barre syndrome	LANCET	0140-6736	2005-11-01	2005	366	9497	1653	1666	10.1016/S0140-6736(05)67665-9	WOS:000233047100028	16271648	Campylobacteriosis
Huang, JQ; Sridhar, S; Hunt, RH	Huang, JQ; Sridhar, S; Hunt, RH	Role of Helicobacter pylori infection and non-steroidal antiinflammatory drugs in peptic-ulcer disease: a meta-analysis	LANCET	0140-6736	2005-01-01	2002	359	9300	14	22	10.1016/S0140-6736(02)07273-2	WOS:000173143500010	11809181	Campylobacteriosis
Hahn, AF	Hahn, AF	Guillain-Barre syndrome	LANCET	0140-6736	2022-08-01	1998	352	9128	635	641	10.1016/S0140-6736(97)12308-X	WOS:000075567400042	9746040	Campylobacteriosis
Chan, FKL; Sung, JJY; Chung, SCS; To, KF; Yung, MY; Leung, VKS; Lee, YT; Chan, CSY; Li, EKM; Woo, J	Chan, FKL; Sung, JJY; Chung, SCS; To, KF; Yung, MY; Leung, VKS; Lee, YT; Chan, CSY; Li, EKM; Woo, J	Randomised trial of eradication of Helicobacter pylori before non-steroidal anti-inflammatory drug therapy to prevent peptic ulcers	LANCET	0140-6736	2004-10-01	1997	350	9083	975	979	10.1016/S0140-6736(97)04523-6	WOS:A1997XZ71000007	9329511	Campylobacteriosis
Horton, R	Horton, R	A manifesto for reading medicine	LANCET	0140-6736	2022-03-01	1997	349	9055	872	874	10.1016/S0140-6736(97)02336-2	WOS:A1997WP40300047	9121276	Campylobacteriosis
MATYSIAKBUDNIK, T; BRIET, F; HEYMAN, M; MEGRAUD, F	MATYSIAKBUDNIK, T; BRIET, F; HEYMAN, M; MEGRAUD, F	LABORATORY-ACQUIRED HELICOBACTER-PYLORI INFECTION	LANCET	0099-5355	2002-12-01	1995	346	8988	1489	1490	10.1016/S0140-6736(95)92506-6	WOS:A1995TH15600045	7491010	Campylobacteriosis
PHILLIPS, CA	PHILLIPS, CA	BIRD ATTACKS ON MILK BOTTLES AND CAMPYLOBACTER INFECTION	LANCET	0099-5355	2005-08-01	1995	346	8971	386	386	10.1016/S0140-6736(95)92270-9	WOS:A1995RM71300059	7623562	Campylobacteriosis
BAYERDORFFER, E; NEUBAUER, A; RUDOLPH, B; THIEDE, C; LEHN, N; EIDT, S; STOLTE, M	BAYERDORFFER, E; NEUBAUER, A; RUDOLPH, B; THIEDE, C; LEHN, N; EIDT, S; STOLTE, M	REGRESSION OF PRIMARY GASTRIC LYMPHOMA OF MUCOSA-ASSOCIATED LYMPHOID-TISSUE TYPE AFTER CURE OF HELICOBACTER-PYLORI INFECTION	LANCET	0099-5355	2024-06-01	1995	345	8965	1591	1594	10.1016/S0140-6736(95)90113-2	WOS:A1995RE67000006	7783535	Campylobacteriosis
KUIPERS, EJ; UYTERLINDE, AM; PENA, AS; ROOSENDAAL, R; PALS, G; NELIS, GF; FESTEN, HPM; MEUWISSEN, SGM	KUIPERS, EJ; UYTERLINDE, AM; PENA, AS; ROOSENDAAL, R; PALS, G; NELIS, GF; FESTEN, HPM; MEUWISSEN, SGM	LONG-TERM SEQUELAE OF HELICOBACTER-PYLORI GASTRITIS	LANCET	0099-5355	2017-06-01	1995	345	8964	1525	1528	10.1016/S0140-6736(95)91084-0	WOS:A1995RD79000006	7791437	Campylobacteriosis
GRAHAM, JR	GRAHAM, JR	HELICOBACTER-PYLORI - HUMAN PATHOGEN OR SIMPLY AN OPPORTUNIST	LANCET	0099-5355	2029-04-01	1995	345	8957	1095	1097	10.1016/S0140-6736(95)90824-2	WOS:A1995QV41100016	7715345	Campylobacteriosis
MIYAJI, H; KOHLI, Y; AZUMA, T; ITO, S; HIRAI, M; ITO, Y; KATO, T; KURIYAMA, M	MIYAJI, H; KOHLI, Y; AZUMA, T; ITO, S; HIRAI, M; ITO, Y; KATO, T; KURIYAMA, M	ENDOSCOPIC CROSS-INFECTION WITH HELICOBACTER-PYLORI	LANCET	0099-5355	2018-02-01	1995	345	8947	464	464		WOS:A1995QG90400064	7853991	Campylobacteriosis
PALMER, SR; MCGUIRK, SM	PALMER, SR; MCGUIRK, SM	BIRD ATTACKS ON MILK BOTTLES AND CAMPYLOBACTER INFECTION	LANCET	0099-5355	2004-02-01	1995	345	8945	326	327	10.1016/S0140-6736(95)90318-6	WOS:A1995QE73100056	7837891	Campylobacteriosis
QUEIROZ, DMM; MOURA, SB; MENDES, EN; ROCHA, GA; BARBOSA, AJA; DECARVALHO, AST	QUEIROZ, DMM; MOURA, SB; MENDES, EN; ROCHA, GA; BARBOSA, AJA; DECARVALHO, AST	EFFECT OF HELICOBACTER-PYLORI ERADICATION ON G-CELL AND D-CELL DENSITY IN CHILDREN	LANCET	0140-6736	2014-05-01	1994	343	8907	1191	1193	10.1016/S0140-6736(94)92401-5	WOS:A1994NL17500010	7909869	Campylobacteriosis
HOSKING, SW; LIN, TKW; CHUNG, SCS; YUNG, MY; CHENG, AFB; SUNG, JJY; LI, AKC	HOSKING, SW; LIN, TKW; CHUNG, SCS; YUNG, MY; CHENG, AFB; SUNG, JJY; LI, AKC	DUODENAL-ULCER HEALING BY ERADICATION OF HELICOBACTER-PYLORI WITHOUT ANTI-ACID TREATMENT - RANDOMIZED CONTROLLED TRIAL	LANCET	0140-6736	2026-02-01	1994	343	8896	508	510	10.1016/S0140-6736(94)91460-5	WOS:A1994MX88800008	7906759	Campylobacteriosis
PEREZTRALLERO, E; URBIETA, M; LOPATEGUI, CL; ZIGORRAGA, C; AYESTARAN, I	PEREZTRALLERO, E; URBIETA, M; LOPATEGUI, CL; ZIGORRAGA, C; AYESTARAN, I	ANTIBIOTICS IN VETERINARY-MEDICINE AND PUBLIC-HEALTH	LANCET	0140-6736	2027-11-01	1993	342	8883	1371	1372	10.1016/0140-6736(93)92285-2	WOS:A1993MJ03900056	7901671	Campylobacteriosis
STOLTE, M; EIDT, S	STOLTE, M; EIDT, S	HEALING GASTRIC MALT LYMPHOMAS BY ERADICATING HELICOBACTER-PYLORI	LANCET	0140-6736	2004-09-01	1993	342	8871	568	568	10.1016/0140-6736(93)91404-A	WOS:A1993LV96300004	8102714	Campylobacteriosis
WOTHERSPOON, AC; DOGLIONI, C; DISS, TC; PAN, LX; MOSCHINI, A; DEBONI, M; ISAACSON, PG	WOTHERSPOON, AC; DOGLIONI, C; DISS, TC; PAN, LX; MOSCHINI, A; DEBONI, M; ISAACSON, PG	REGRESSION OF PRIMARY LOW-GRADE B-CELL GASTRIC LYMPHOMA OF MUCOSA-ASSOCIATED LYMPHOID-TISSUE TYPE AFTER ERADICATION OF HELICOBACTER-PYLORI	LANCET	0140-6736	2004-09-01	1993	342	8871	575	577	10.1016/0140-6736(93)91409-F	WOS:A1993LV96300009	8102719	Campylobacteriosis
KUIPERS, EJ; PENA, AS; VANKAMP, G; UYTERLINDE, AM; PALS, G; PELS, NFM; KURZPOHLMANN, E; MEUWISSEN, SGM	KUIPERS, EJ; PENA, AS; VANKAMP, G; UYTERLINDE, AM; PALS, G; PELS, NFM; KURZPOHLMANN, E; MEUWISSEN, SGM	SEROCONVERSION FOR HELICOBACTER-PYLORI	LANCET	0140-6736	2007-08-01	1993	342	8867	328	331	10.1016/0140-6736(93)91473-Y	WOS:A1993LQ86800011	8101585	Campylobacteriosis
HOGE, CW; SHLIM, DR; RAJAH, R; TRIPLETT, J; SHEAR, M; RABOLD, JG; ECHEVERRIA, P	HOGE, CW; SHLIM, DR; RAJAH, R; TRIPLETT, J; SHEAR, M; RABOLD, JG; ECHEVERRIA, P	EPIDEMIOLOGY OF DIARRHEAL ILLNESS ASSOCIATED WITH COCCIDIAN-LIKE ORGANISM AMONG TRAVELERS AND FOREIGN RESIDENTS IN NEPAL	LANCET	0140-6736	2008-05-01	1993	341	8854	1175	1179	10.1016/0140-6736(93)91002-4	WOS:A1993LB01700004	8098077	Campylobacteriosis
HAMMARSTROM, V; SMITH, CIE; HAMMARSTROM, L	HAMMARSTROM, V; SMITH, CIE; HAMMARSTROM, L	ORAL IMMUNOGLOBULIN TREATMENT IN CAMPYLOBACTER-JEJUNI ENTERITIS	LANCET	0140-6736	2017-04-01	1993	341	8851	1036	1036	10.1016/0140-6736(93)91136-A	WOS:A1993KY36800067	8096933	Campylobacteriosis
HEATON, P	HEATON, P	ORAL IMMUNOGLOBULIN TREATMENT IN CAMPYLOBACTER-JEJUNI ENTERITIS	LANCET	0140-6736	2017-04-01	1993	341	8851	1036	1036		WOS:A1993KY36800068	8096934	Campylobacteriosis
OKEEFFE, BJ	OKEEFFE, BJ	RESISTANCE TO CIPROFLOXACIN IN CAMPYLOBACTER SPP	LANCET	0140-6736	2013-03-01	1993	341	8846	701	701	10.1016/0140-6736(93)90476-W	WOS:A1993KR61300059	8095615	Campylobacteriosis
MCINTYRE, M; LYONS, M	MCINTYRE, M; LYONS, M	RESISTANCE TO CIPROFLOXACIN IN CAMPYLOBACTER SPP	LANCET	0140-6736	2016-01-01	1993	341	8838	188	188	10.1016/0140-6736(93)90060-T	WOS:A1993KG62700068	8093803	Campylobacteriosis
HUMPHREY, KS	HUMPHREY, KS	CAMPYLOBACTER INFECTION AND HEPATOCELLULAR INJURY	LANCET	0140-6736	2002-01-01	1993	341	8836	49	49	10.1016/0140-6736(93)92521-T	WOS:A1993KF02700033	8093289	Campylobacteriosis
REINA, J	REINA, J	RESISTANCE TO FLUOROQUINOLONES IN SALMONELLA NONTYPHI AND CAMPYLOBACTER SPP	LANCET	0140-6736	2024-10-01	1992	340	8826	1035	1036	10.1016/0140-6736(92)93046-P	WOS:A1992JV01400031	1357421	Campylobacteriosis
MOSS, SF; LEGON, S; BISHOP, AE; POLAK, JM; CALAM, J	MOSS, SF; LEGON, S; BISHOP, AE; POLAK, JM; CALAM, J	EFFECT OF HELICOBACTER-PYLORI ON GASTRIC SOMATOSTATIN IN DUODENAL-ULCER DISEASE	LANCET	0140-6736	2017-10-01	1992	340	8825	930	932	10.1016/0140-6736(92)92816-X	WOS:A1992JT82300002	1357347	Campylobacteriosis
BOSWELL, TCJ; MARSHALL, LE; KUDESIA, G	BOSWELL, TCJ; MARSHALL, LE; KUDESIA, G	CROSSREACTIONS BETWEEN LEGIONELLA AND CAMPYLOBACTER SPP	LANCET	0140-6736	2029-08-01	1992	340	8818	551	551	10.1016/0140-6736(92)91750-3	WOS:A1992JL23400032	1354302	Campylobacteriosis
FALLON, RJ; ABRAHAM, WH	FALLON, RJ; ABRAHAM, WH	CROSSREACTIONS BETWEEN LEGIONELLA AND CAMPYLOBACTER SPP	LANCET	0140-6736	2029-08-01	1992	340	8818	551	552		WOS:A1992JL23400033	1354303	Campylobacteriosis
ANDERSEN, LP; BANGSBORG, J	ANDERSEN, LP; BANGSBORG, J	CROSSREACTIONS BETWEEN LEGIONELLA AND CAMPYLOBACTER SPP	LANCET	0140-6736	2025-07-01	1992	340	8813	245	245	10.1016/0140-6736(92)90518-8	WOS:A1992JE75800045	1353168	Campylobacteriosis
BOWLER, I; DAY, D	BOWLER, I; DAY, D	EMERGING QUINOLONE RESISTANCE IN CAMPYLOBACTERS	LANCET	0140-6736	2025-07-01	1992	340	8813	245	245	10.1016/0140-6736(92)90517-7	WOS:A1992JE75800044	1353169	Campylobacteriosis
KOSUNEN, TU; SEPPALA, K; SARNA, S; SIPPONEN, P	KOSUNEN, TU; SEPPALA, K; SARNA, S; SIPPONEN, P	DIAGNOSTIC-VALUE OF DECREASING IGG, IGA, AND IGM ANTIBODY-TITERS AFTER ERADICATION OF HELICOBACTER-PYLORI	LANCET	0140-6736	2011-04-01	1992	339	8798	893	895	10.1016/0140-6736(92)90929-W	WOS:A1992HN48300004	1348298	Campylobacteriosis
[Anonymous]	[Anonymous]	THE HELICOBACTER GENUS - NOW WE ARE 9	LANCET	0140-6736	2004-04-01	1992	339	8797	840	841		WOS:A1992HM44100009		Campylobacteriosis
CHEESBROUGH, JS; MAKIN, T; TAXMAN, BC; BEECHING, NJ; MUTTON, KJ	CHEESBROUGH, JS; MAKIN, T; TAXMAN, BC; BEECHING, NJ; MUTTON, KJ	FALSE-POSITIVE LEGIONELLA SEROLOGY IN CAMPYLOBACTER INFECTION	LANCET	0140-6736	2015-02-01	1992	339	8790	429	429	10.1016/0140-6736(92)90113-H	WOS:A1992HD65900037	1346687	Campylobacteriosis
BOSWELL, TCJ; KUDESIA, G	BOSWELL, TCJ; KUDESIA, G	SEROPOSITIVITY FOR LEGIONELLA IN CAMPYLOBACTER INFECTION	LANCET	0140-6736	2018-01-01	1992	339	8786	191	191	10.1016/0140-6736(92)90268-8	WOS:A1992GZ96800060	1346055	Campylobacteriosis
FIGURA, N	FIGURA, N	CAMPYLOBACTER SPP ISOLATED FROM DOG FECES	LANCET	0140-6736	1930-11-01	1991	338	8779	1403	1403	10.1016/0140-6736(91)92286-B	WOS:A1991GR77300056	1682769	Campylobacteriosis
WOTHERSPOON, AC; ORTIZHIDALGO, C; FALZON, MR; ISAACSON, PG	WOTHERSPOON, AC; ORTIZHIDALGO, C; FALZON, MR; ISAACSON, PG	HELICOBACTER-PYLORI-ASSOCIATED GASTRITIS AND PRIMARY B-CELL GASTRIC LYMPHOMA	LANCET	0140-6736	2009-11-01	1991	338	8776	1175	1176	10.1016/0140-6736(91)92035-Z	WOS:A1991GP03400007	1682595	Campylobacteriosis
FASANARO, AM; SCOLERI, G; PIZZA, V; GAETA, GB; FASANARO, A	FASANARO, AM; SCOLERI, G; PIZZA, V; GAETA, GB; FASANARO, A	GUILLAIN-BARRE-SYNDROME AS PRESENTING MANIFESTATION OF VISCERAL LEISHMANIASIS	LANCET	0140-6736	2002-11-01	1991	338	8775	1142	1142	10.1016/0140-6736(91)91996-8	WOS:A1991GM78400033	1682557	Campylobacteriosis
VAIRA, D; MIGLIOLI, M; HOLTON, J; MULE, P; BARBARA, L	VAIRA, D; MIGLIOLI, M; HOLTON, J; MULE, P; BARBARA, L	SCREENING FOR HELICOBACTER-PYLORI	LANCET	0140-6736	2002-11-01	1991	338	8775	1149	1149	10.1016/0140-6736(91)92009-Q	WOS:A1991GM78400048	1682570	Campylobacteriosis
CRABTREE, JE; TAYLOR, JD; WYATT, JI; HEATLEY, RV; SHALLCROSS, TM; TOMPKINS, DS; RATHBONE, BJ	CRABTREE, JE; TAYLOR, JD; WYATT, JI; HEATLEY, RV; SHALLCROSS, TM; TOMPKINS, DS; RATHBONE, BJ	MUCOSAL IGA RECOGNITION OF HELICOBACTER-PYLORI 120-KDA PROTEIN, PEPTIC-ULCERATION, AND GASTRIC PATHOLOGY	LANCET	0140-6736	2010-08-01	1991	338	8763	332	335	10.1016/0140-6736(91)90477-7	WOS:A1991GA60700002	1677696	Campylobacteriosis
BLASER, MJ; OLIVARES, A; TAYLOR, DN; CORNBLATH, DR; MCKHANN, GM	BLASER, MJ; OLIVARES, A; TAYLOR, DN; CORNBLATH, DR; MCKHANN, GM	CAMPYLOBACTER SEROLOGY IN PATIENTS WITH CHINESE PARALYTIC SYNDROME	LANCET	0140-6736	2003-08-01	1991	338	8762	308	308	10.1016/0140-6736(91)90447-W	WOS:A1991FZ56500024	1677126	Campylobacteriosis
TOMPKINS, DS; ROTOWA, NA	TOMPKINS, DS; ROTOWA, NA	ISOLATION OF HELICOBACTER-PYLORI FROM FROZEN GASTRIC BIOPSY SPECIMENS	LANCET	0140-6736	2027-07-01	1991	338	8761	253	253	10.1016/0140-6736(91)90393-4	WOS:A1991FY50400038	1676805	Campylobacteriosis
SOBALA, GM; CRABTREE, JE; PENTITH, JA; RATHBONE, BJ; SHALLCROSS, TM; WYATT, JI; DIXON, MF; HEATLEY, RV; AXON, ATR	SOBALA, GM; CRABTREE, JE; PENTITH, JA; RATHBONE, BJ; SHALLCROSS, TM; WYATT, JI; DIXON, MF; HEATLEY, RV; AXON, ATR	SCREENING DYSPEPSIA BY SEROLOGY TO HELICOBACTER-PYLORI	LANCET	0140-6736	2013-07-01	1991	338	8759	94	96	10.1016/0140-6736(91)90085-4	WOS:A1991FW16100013	1676478	Campylobacteriosis
FIOCCA, R; SOLCIA, E; SANTORO, B	FIOCCA, R; SOLCIA, E; SANTORO, B	DUODENAL-ULCER RELAPSE AFTER ERADICATION OF HELICOBACTER-PYLORI	LANCET	0140-6736	2029-06-01	1991	337	8757	1614	1614	10.1016/0140-6736(91)93316-2	WOS:A1991FU55100063	1675746	Campylobacteriosis
KLEIN, PD; GRAHAM, DY; GAILLOUR, A; OPEKUN, AR; SMITH, EO	KLEIN, PD; GRAHAM, DY; GAILLOUR, A; OPEKUN, AR; SMITH, EO	WATER SOURCE AS RISK FACTOR FOR HELICOBACTER-PYLORI INFECTION IN PERUVIAN CHILDREN	LANCET	0140-6736	2022-06-01	1991	337	8756	1503	1506	10.1016/0140-6736(91)93196-G	WOS:A1991FT11600003	1675369	Campylobacteriosis
TAYLOR, DE; SALAMA, SM; CHANG, N; SHERBURNE, R; SIMONS, M; HIRATSUKA, K; SHERBANIUK, RW	TAYLOR, DE; SALAMA, SM; CHANG, N; SHERBURNE, R; SIMONS, M; HIRATSUKA, K; SHERBANIUK, RW	ISOLATION OF NOVEL MICROORGANISM FROM GASTRIC BIOPSY SPECIMEN	LANCET	0140-6736	2022-06-01	1991	337	8756	1542	1543	10.1016/0140-6736(91)93230-7	WOS:A1991FT11600027	1675386	Campylobacteriosis
GOOSSENS, H; VLAES, L; BUTZLER, JP; ADNET, A; HANICQ, P; NJUFOM, S; MASSART, D; DESCHRIJVER, G; BLOMME, W	GOOSSENS, H; VLAES, L; BUTZLER, JP; ADNET, A; HANICQ, P; NJUFOM, S; MASSART, D; DESCHRIJVER, G; BLOMME, W	CAMPYLOBACTER-UPSALIENSIS ENTERITIS ASSOCIATED WITH CANINE INFECTIONS	LANCET	0140-6736	2015-06-01	1991	337	8755	1486	1487	10.1016/0140-6736(91)93182-9	WOS:A1991FR06000059	1675356	Campylobacteriosis
MEGRAUD, F; BOYANOVA, L; LAMOULIATTE, H	MEGRAUD, F; BOYANOVA, L; LAMOULIATTE, H	ACTIVITY OF LANSOPRAZOLE AGAINST HELICOBACTER-PYLORI	LANCET	0140-6736	2015-06-01	1991	337	8755	1486	1486	10.1016/0140-6736(91)93181-8	WOS:A1991FR06000058	1675355	Campylobacteriosis
RAUWS, EAJ; LANGENBERG, W; BOSMA, A; DANKERT, J; TYTGAT, GNJ	RAUWS, EAJ; LANGENBERG, W; BOSMA, A; DANKERT, J; TYTGAT, GNJ	LACK OF ERADICATION OF HELICOBACTER-PYLORI AFTER OMEPRAZOLE	LANCET	0140-6736	2004-05-01	1991	337	8749	1093	1093	10.1016/0140-6736(91)91737-F	WOS:A1991FK20400031	1673511	Campylobacteriosis
PRYSJONES, R; MEAD, C	PRYSJONES, R; MEAD, C	BIRDS, MILK, AND CAMPYLOBACTER	LANCET	0140-6736	2020-04-01	1991	337	8747	975	975		WOS:A1991FH13100033		Campylobacteriosis
SIMPSON, VR; EUDEN, PR	SIMPSON, VR; EUDEN, PR	BIRDS, MILK, AND CAMPYLOBACTER	LANCET	0140-6736	2020-04-01	1991	337	8747	975	975	10.1016/0140-6736(91)91604-S	WOS:A1991FH13100032		Campylobacteriosis
VINCENT, P; GOTTRAND, F; PERNES, P; HUSSON, MA; BEJU, A; LECLERC, H; FARRIAUX, JP	VINCENT, P; GOTTRAND, F; PERNES, P; HUSSON, MA; BEJU, A; LECLERC, H; FARRIAUX, JP	HELICOBACTER-PYLORI INFECTION IN COHABITING CHILDREN	LANCET	0140-6736	2006-04-01	1991	337	8745	848	848	10.1016/0140-6736(91)92550-L	WOS:A1991FF22800027	1672930	Campylobacteriosis
CALLEGARO, L; JACK, DB; SAMSON, JC	CALLEGARO, L; JACK, DB; SAMSON, JC	CAMPYLOBACTER INFECTIONS, GUILLAIN-BARRE-SYNDROME, AND PARENTERAL GANGLIOSIDES	LANCET	0140-6736	1930-03-01	1991	337	8744	789	789	10.1016/0140-6736(91)91404-I	WOS:A1991FD88400028	1672406	Campylobacteriosis
LIGHTFOOT, NF; HUDSON, SJ; COULSON, JS	LIGHTFOOT, NF; HUDSON, SJ; COULSON, JS	BIRDS, BEAKS, AND CAMPYLOBACTER	LANCET	0140-6736	2023-03-01	1991	337	8743	734	734	10.1016/0140-6736(91)90319-K	WOS:A1991FD36700042	1672198	Campylobacteriosis
BELL, GD	BELL, GD	ANTI-HELICOBACTER-PYLORI THERAPY - CLEARANCE, ELIMINATION, OR ERADICATION	LANCET	0140-6736	2002-02-01	1991	337	8736	310	311	10.1016/0140-6736(91)90933-G	WOS:A1991EV71900065	1671157	Campylobacteriosis
BALFOUR, RP	BALFOUR, RP	BIRDS, MILK, AND CAMPYLOBACTER	LANCET	0140-6736	2019-01-01	1991	337	8734	176	176		WOS:A1991ET67900040		Campylobacteriosis
BISSET, A; MACDONALD, L; CRESSWELL, JP; MACPHEE, S; NARAYAN, KMV	BISSET, A; MACDONALD, L; CRESSWELL, JP; MACPHEE, S; NARAYAN, KMV	BIRDS, MILK, AND CAMPYLOBACTER	LANCET	0140-6736	2019-01-01	1991	337	8734	176	176	10.1016/0140-6736(91)90839-H	WOS:A1991ET67900038		Campylobacteriosis
CORMICAN, MG	CORMICAN, MG	BIRDS, MILK, AND CAMPYLOBACTER	LANCET	0140-6736	2019-01-01	1991	337	8734	176	176		WOS:A1991ET67900041		Campylobacteriosis
SOUTHERN, JP	SOUTHERN, JP	BIRDS, MILK, AND CAMPYLOBACTER - REPLY	LANCET	0140-6736	2019-01-01	1991	337	8734	176	176		WOS:A1991ET67900039		Campylobacteriosis
SOUTHERN, JP; SMITH, RMM; PALMER, SR	SOUTHERN, JP; SMITH, RMM; PALMER, SR	BIRD ATTACK ON MILK BOTTLES - POSSIBLE MODE OF TRANSMISSION OF CAMPYLOBACTER-JEJUNI TO MAN	LANCET	0140-6736	2008-12-01	1990	336	8728	1425	1427	10.1016/0140-6736(90)93114-5	WOS:A1990EL85100016	1978882	Campylobacteriosis
SKIRROW, MB	SKIRROW, MB	CAMPYLOBACTER	LANCET	0140-6736	2013-10-01	1990	336	8720	921	923	10.1016/0140-6736(90)92282-M	WOS:A1990EC45600013	1976939	Campylobacteriosis
REINA, J; ALOMAR, P	REINA, J; ALOMAR, P	FLUOROQUINOLONE-RESISTANCE IN THERMOPHILIC CAMPYLOBACTER SPP ISOLATED FROM STOOLS OF SPANISH PATIENTS	LANCET	0140-6736	2021-07-01	1990	336	8708	186	186	10.1016/0140-6736(90)91715-M	WOS:A1990DP86600052	1973508	Campylobacteriosis
FUJIMOTO, S; AMAKO, K	FUJIMOTO, S; AMAKO, K	GUILLAIN-BARRE-SYNDROME AND CAMPYLOBACTER-JEJUNI INFECTION	LANCET	0140-6736	2002-06-01	1990	335	8701	1350	1350	10.1016/0140-6736(90)91234-2	WOS:A1990DG09500050	1971411	Campylobacteriosis
HUDSON, SJ; SOBO, AO; RUSSEL, K; LIGHTFOOT, NF	HUDSON, SJ; SOBO, AO; RUSSEL, K; LIGHTFOOT, NF	JACKDAWS AS POTENTIAL SOURCE OF MILK-BORNE CAMPYLOBACTER-JEJUNI INFECTION	LANCET	0140-6736	2012-05-01	1990	335	8698	1160	1160	10.1016/0140-6736(90)91162-4	WOS:A1990DC92900029	1971891	Campylobacteriosis
ENDTZ, HP; MOUTON, RP; VANDERREYDEN, T; RUIJS, GJ; BIEVER, M; VANKLINGEREN, B	ENDTZ, HP; MOUTON, RP; VANDERREYDEN, T; RUIJS, GJ; BIEVER, M; VANKLINGEREN, B	FLUOROQUINOLONE RESISTANCE IN CAMPYLOBACTER SPP ISOLATED FROM HUMAN STOOLS AND POULTRY PRODUCTS	LANCET	0140-6736	1931-03-01	1990	335	8692	787	787	10.1016/0140-6736(90)90897-E	WOS:A1990CW99400018	1969524	Campylobacteriosis
GOOSSENS, H; VLAES, L; DEBOECK, M; POT, B; KERSTERS, K; LEVY, J; DEMOL, P; BUTZLER, JP; VANDAMME, P	GOOSSENS, H; VLAES, L; DEBOECK, M; POT, B; KERSTERS, K; LEVY, J; DEMOL, P; BUTZLER, JP; VANDAMME, P	IS CAMPYLOBACTER-UPSALIENSIS AN UNRECOGNIZED CAUSE OF HUMAN DIARRHEA	LANCET	0140-6736	2010-03-01	1990	335	8689	584	586	10.1016/0140-6736(90)90359-D	WOS:A1990CT65300013	1968583	Campylobacteriosis
[Anonymous]	[Anonymous]	CAMPYLOBACTER-PYLORI BECOMES HELICOBACTER-PYLORI	LANCET	0140-6736	2028-10-01	1989	2	8670	1019	1020		WOS:A1989AX04600011		Campylobacteriosis
BHASIN, DK; SINGH, V; AYYAGARI, A; MALIK, AK; MEHTA, SK	BHASIN, DK; SINGH, V; AYYAGARI, A; MALIK, AK; MEHTA, SK	EFFECT OF VARIOUS ANTI-ULCER DRUGS ON RAPID UREASE TEST FOR CAMPYLOBACTER PYLORI INFECTION	LANCET	0140-6736	2014-10-01	1989	2	8668	918	919		WOS:A1989AU63500032	2571835	Campylobacteriosis
TAHA, AS; MCKINLAY, AW; UPADHYAY, R; KELLY, R; RUSSELL, RI	TAHA, AS; MCKINLAY, AW; UPADHYAY, R; KELLY, R; RUSSELL, RI	PROSTAGLANDINS AND CAMPYLOBACTER-PYLORI	LANCET	0140-6736	1930-09-01	1989	2	8666	800	801		WOS:A1989AT06700027	2571035	Campylobacteriosis
HUNTER, JO	HUNTER, JO	PROSTAGLANDINS AND CAMPYLOBACTER-PYLORI - REPLY	LANCET	0140-6736	1930-09-01	1989	2	8666	801	801		WOS:A1989AT06700028		Campylobacteriosis
LEVI, S; BEARDSHALL, K; DESA, LA; CALAM, J	LEVI, S; BEARDSHALL, K; DESA, LA; CALAM, J	CAMPYLOBACTER PYLORI, GASTRIN, ACID-SECRETION, AND DUODENAL-ULCERS	LANCET	0140-6736	2009-09-01	1989	2	8663	613	613		WOS:A1989AP27600016	2570297	Campylobacteriosis
WAGNER, S; SCHULER, A; GEBEL, M; FREISE, J; SCHMIDT, FW	WAGNER, S; SCHULER, A; GEBEL, M; FREISE, J; SCHMIDT, FW	CAMPYLOBACTER-PYLORI AND ACID-SECRETION	LANCET	0140-6736	2002-09-01	1989	2	8662	562	562		WOS:A1989AN01000035	2570259	Campylobacteriosis
GRAHAM, DY; EVANS, DJ; EVANS, DG	GRAHAM, DY; EVANS, DJ; EVANS, DG	DETECTION OF CAMPYLOBACTER-PYLORI INFECTION	LANCET	0140-6736	2002-09-01	1989	2	8662	569	569		WOS:A1989AN01000051	2570274	Campylobacteriosis
LOFFELD, RJLF; STOBBERINGH, E; ARENDS, JW	LOFFELD, RJLF; STOBBERINGH, E; ARENDS, JW	DETECTION OF CAMPYLOBACTER-PYLORI INFECTION - REPLY	LANCET	0140-6736	2002-09-01	1989	2	8662	569	570		WOS:A1989AN01000052		Campylobacteriosis
MCCOLL, KEL; FULLARTON, GM; ELNUJUMI, AM; MACDONALD, AM; BROWN, IL; HILDITCH, TE	MCCOLL, KEL; FULLARTON, GM; ELNUJUMI, AM; MACDONALD, AM; BROWN, IL; HILDITCH, TE	LOWERED GASTRIN AND GASTRIC-ACIDITY AFTER ERADICATION OF CAMPYLOBACTER PYLORI IN DUODENAL-ULCER	LANCET	0140-6736	2026-08-01	1989	2	8661	499	500		WOS:A1989AM80000021	2570202	Campylobacteriosis
ACETI, A; PENNICA, A; LERI, O; CAFERRO, M; GRILLI, A; CELESTINO, D; CASALE, V; CITARDA, F; GRASSI, A; SCIARRETTA, F	ACETI, A; PENNICA, A; LERI, O; CAFERRO, M; GRILLI, A; CELESTINO, D; CASALE, V; CITARDA, F; GRASSI, A; SCIARRETTA, F	TIME-RESOLVED FLUOROIMMUNOASSAY FOR CAMPYLOBACTER PYLORI ANTIBODIES	LANCET	0140-6736	2026-08-01	1989	2	8661	505	505		WOS:A1989AM80000036	2570214	Campylobacteriosis
MAINGUET, P; DELMEE, M; DEBONGNIE, JC	MAINGUET, P; DELMEE, M; DEBONGNIE, JC	OMEPRAZOLE, CAMPYLOBACTER-PYLORI, AND DUODENAL-ULCER	LANCET	0140-6736	2012-08-01	1989	2	8659	389	390		WOS:A1989AK80100034	2569579	Campylobacteriosis
SMITH, T; VAIRA, D; AINLEY, C; HOLTON, J	SMITH, T; VAIRA, D; AINLEY, C; HOLTON, J	CAMPYLOBACTER-PYLORI, GASTRIN, AND DUODENAL-ULCER	LANCET	0140-6736	2012-08-01	1989	2	8659	389	389		WOS:A1989AK80100033	2569578	Campylobacteriosis
LINGWOOD, CA; PELLIZZARI, A; LAW, H; SHERMAN, P; DRUMM, B	LINGWOOD, CA; PELLIZZARI, A; LAW, H; SHERMAN, P; DRUMM, B	GASTRIC GLYCEROLIPID AS A RECEPTOR FOR CAMPYLOBACTER-PYLORI	LANCET	0140-6736	2029-07-01	1989	2	8657	238	241		WOS:A1989AH61800003	2569053	Campylobacteriosis
CAVE, DR; VARGAS, M	CAVE, DR; VARGAS, M	EFFECT OF A CAMPYLOBACTER-PYLORI PROTEIN ON ACID-SECRETION BY PARIETAL-CELLS	LANCET	0140-6736	2022-07-01	1989	2	8656	187	188		WOS:A1989AG41000003	2568521	Campylobacteriosis
GOREN, A; FOTHERBY, KJ; SHORTHOUSE, M; WIGHT, DGD; HUNTER, JO	GOREN, A; FOTHERBY, KJ; SHORTHOUSE, M; WIGHT, DGD; HUNTER, JO	CAMPYLOBACTER-PYLORI AND ACID-SECRETION	LANCET	0140-6736	2022-07-01	1989	2	8656	212	213		WOS:A1989AG41000017		Campylobacteriosis
TREIBER, G	TREIBER, G	CAMPYLOBACTER-PYLORI AND ACID-SECRETION	LANCET	0140-6736	2022-07-01	1989	2	8656	212	212		WOS:A1989AG41000016		Campylobacteriosis
WYATT, JI; RATHBONE, BJ	WYATT, JI; RATHBONE, BJ	IS SUSCEPTIBILITY TO CAMPYLOBACTER PYLORI INFECTION GENETICALLY-DETERMINED	LANCET	0140-6736	2024-06-01	1989	1	8652	1453	1453		WOS:A1989AC80300043	2567462	Campylobacteriosis
LEVI, S; HADDAD, G; GHOSH, P; BEARDSHALL, K; PLAYFORD, R; CALAM, J	LEVI, S; HADDAD, G; GHOSH, P; BEARDSHALL, K; PLAYFORD, R; CALAM, J	CAMPYLOBACTER PYLORI AND DUODENAL-ULCERS - THE GASTRIN LINK	LANCET	0140-6736	2027-05-01	1989	1	8648	1167	1168		WOS:A1989U757500005	2566737	Campylobacteriosis
LOFFELD, RJLF; FLENDRIG, JA; STOBBERINGH, E; VANSPREEUWEL, JP; ARENDS, JW	LOFFELD, RJLF; FLENDRIG, JA; STOBBERINGH, E; VANSPREEUWEL, JP; ARENDS, JW	DIAGNOSTIC-VALUE OF AN IMMUNOASSAY TO DETECT ANTI-CAMPYLOBACTER PYLORI ANTIBODIES IN NON-ULCER DYSPEPSIA	LANCET	0140-6736	2027-05-01	1989	1	8648	1182	1185		WOS:A1989U757500013	2566745	Campylobacteriosis
NAFEEZA, MI; SHAHIMI, MM; KUDVA, MV; MAZLAM, MZ; ISA, MR	NAFEEZA, MI; SHAHIMI, MM; KUDVA, MV; MAZLAM, MZ; ISA, MR	CAMPYLOBACTER PYLORI, NON-ULCER DYSPEPSIA, AND RACE IN MALAYSIA	LANCET	0140-6736	2006-05-01	1989	1	8645	1018	1018		WOS:A1989U444800032	2565493	Campylobacteriosis
MARSHALL, BJ; WARREN, JR; GOODWIN, CS	MARSHALL, BJ; WARREN, JR; GOODWIN, CS	DUODENAL-ULCER RELAPSE AFTER ERADICATION OF CAMPYLOBACTER PYLORI	LANCET	0140-6736	2015-04-01	1989	1	8642	836	837		WOS:A1989U197500015	2564914	Campylobacteriosis
ODERDA, G; VAIRA, D; HOLTON, J; AINLEY, C; ALTARE, F; ANSALDI, N	ODERDA, G; VAIRA, D; HOLTON, J; AINLEY, C; ALTARE, F; ANSALDI, N	AMOXYCILLIN PLUS TINIDAZOLE FOR CAMPYLOBACTER PYLORI GASTRITIS IN CHILDREN - ASSESSMENT BY SERUM IGG ANTIBODY, PEPSINOGEN-I, AND GASTRIN-LEVELS	LANCET	0140-6736	2001-04-01	1989	1	8640	690	692		WOS:A1989T969500003	2564507	Campylobacteriosis
LAM, SK	LAM, SK	DUODENAL-ULCER RELAPSE AFTER ERADICATION OF CAMPYLOBACTER PYLORI	LANCET	0140-6736	2018-02-01	1989	1	8634	384	384		WOS:A1989T275000037	2563535	Campylobacteriosis
FLIND, AC	FLIND, AC	DUODENAL-ULCER AND CAMPYLOBACTER-PYLORI	LANCET	0140-6736	2011-02-01	1989	1	8633	333	333		WOS:A1989T206800043		Campylobacteriosis
TAHA, AS; BOOTHMAN, P; HOLLAND, P; MCKINLAY, AW; UPADHYAY, R; KELLY, RW; LEE, FD; RUSSELL, RI	TAHA, AS; BOOTHMAN, P; HOLLAND, P; MCKINLAY, AW; UPADHYAY, R; KELLY, RW; LEE, FD; RUSSELL, RI	DUODENAL-ULCER AND CAMPYLOBACTER-PYLORI	LANCET	0140-6736	2011-02-01	1989	1	8633	333	334		WOS:A1989T206800044		Campylobacteriosis
MARSHALL, BJ; GOODWIN, CS; WARREN, JR; MURRAY, R; BLINCOW, ED; BLACKBOURN, SJ; PHILLIPS, M; WATERS, TE; SANDERSON, CR	MARSHALL, BJ; GOODWIN, CS; WARREN, JR; MURRAY, R; BLINCOW, ED; BLACKBOURN, SJ; PHILLIPS, M; WATERS, TE; SANDERSON, CR	PROSPECTIVE DOUBLE-BLIND TRIAL OF DUODENAL-ULCER RELAPSE AFTER ERADICATION OF CAMPYLOBACTER PYLORI	LANCET	0140-6736	2024-12-01	1988	2	8626-7	1437	1442		WOS:A1988R553100001	2904568	Campylobacteriosis
GOODWIN, CS	GOODWIN, CS	DUODENAL-ULCER, CAMPYLOBACTER PYLORI, AND THE LEAKING ROOF CONCEPT	LANCET	0140-6736	2024-12-01	1988	2	8626-7	1467	1469		WOS:A1988R553100013	2904580	Campylobacteriosis
MOHIUDDIN, J; SLOANE, BE; LANGDALEBROWN, B; RHODES, JM	MOHIUDDIN, J; SLOANE, BE; LANGDALEBROWN, B; RHODES, JM	CAMPYLOBACTER GASTRITIS AND VOMITING	LANCET	0140-6736	2024-12-01	1988	2	8626-7	1502	1502		WOS:A1988R553100066	2904628	Campylobacteriosis
WEIL, J; BELL, GD; JONES, PH; GANT, P; TROWELL, JE; HARRISON, G	WEIL, J; BELL, GD; JONES, PH; GANT, P; TROWELL, JE; HARRISON, G	ERADICATION OF CAMPYLOBACTER-PYLORI - ARE WE BEING MISLED	LANCET	0140-6736	2026-11-01	1988	2	8622	1245	1245		WOS:A1988R044900018	2903967	Campylobacteriosis
VAIRA, D; DANASTASIO, C; HOLTON, J; DOWSETT, J; LONDEI, M; SALMON, P; GANDOLFI, L	VAIRA, D; DANASTASIO, C; HOLTON, J; DOWSETT, J; LONDEI, M; SALMON, P; GANDOLFI, L	IS CAMPYLOBACTER-PYLORI A ZOONOSIS	LANCET	0140-6736	2012-11-01	1988	2	8620	1149	1149		WOS:A1988Q856900053	2903369	Campylobacteriosis
GOODWIN, S; ARMSTRONG, J; BRONSDON, M; SLY, L	GOODWIN, S; ARMSTRONG, J; BRONSDON, M; SLY, L	IS CAMPYLOBACTER-PYLORI A ZOONOSIS	LANCET	0140-6736	2022-10-01	1988	2	8617	968	968		WOS:A1988Q579500043	2902418	Campylobacteriosis
VAIRA, D; HOLTON, J; LONDEI, M; BELTRANDI, E; SALMON, PR; DANASTASIO, C; DOWSETT, JF; BERTONI, F; GRAUENFELS, P; GANDOLFI, L	VAIRA, D; HOLTON, J; LONDEI, M; BELTRANDI, E; SALMON, PR; DANASTASIO, C; DOWSETT, JF; BERTONI, F; GRAUENFELS, P; GANDOLFI, L	CAMPYLOBACTER-PYLORI IN ABATTOIR WORKERS - IS IT A ZOONOSIS	LANCET	0140-6736	2024-09-01	1988	2	8613	725	726		WOS:A1988Q214200012	2901576	Campylobacteriosis
TAYLOR, DN; PITARANGSI, C; ECHEVERRIA, P; DINIEGA, BM	TAYLOR, DN; PITARANGSI, C; ECHEVERRIA, P; DINIEGA, BM	CAMPYLOBACTER ENTERITIS DURING DOXYCYCLINE PROPHYLAXIS FOR MALARIA IN THAILAND	LANCET	0140-6736	2003-09-01	1988	2	8610	578	579		WOS:A1988P963100051	2900969	Campylobacteriosis
FENG, YY; YA, W	FENG, YY; YA, W	CAMPYLOBACTER PYLORI IN PATIENTS WITH GASTRITIS, PEPTIC-ULCER, AND CARCINOMA OF THE STOMACH IN LANZHOU, CHINA	LANCET	0140-6736	2007-05-01	1988	1	8593	1055	1056		WOS:A1988N240100041	2896897	Campylobacteriosis
RIORDAN, T	RIORDAN, T	INTESTINAL INFECTION WITH CAMPYLOBACTER IN CHILDREN	LANCET	0140-6736	1930-04-01	1988	1	8592	992	992		WOS:A1988N136600026	2896849	Campylobacteriosis
DENT, JC; MCNULTY, CAM; UFF, JS; GEAR, MWL; WILKINSON, SP	DENT, JC; MCNULTY, CAM; UFF, JS; GEAR, MWL; WILKINSON, SP	CAMPYLOBACTER-PYLORI UREASE - A NEW SEROLOGICAL TEST	LANCET	0140-6736	1930-04-01	1988	1	8592	1002	1002		WOS:A1988N136600049	2896815	Campylobacteriosis
FIGURA, N; GUGLIELMETTI, P	FIGURA, N; GUGLIELMETTI, P	CLINICAL CHARACTERISTICS OF CAMPYLOBACTER JEJUNI AND CAMPYLOBACTER-COLI ENTERITIS	LANCET	0140-6736	2023-04-01	1988	1	8591	942	943		WOS:A1988N048400046	2895866	Campylobacteriosis
[Anonymous]	[Anonymous]	CAMPYLOBACTER PYLORI AND PROTEIN LOSING ENTEROPATHY IN CHILDREN	LANCET	0140-6736	2016-04-01	1988	1	8590	865	866		WOS:A1988M921600009		Campylobacteriosis
DEWAL, J	DEWAL, J	BISMUTH, CAMPYLOBACTER, AND ULCER RELAPSE	LANCET	0140-6736	2009-04-01	1988	1	8589	824	824		WOS:A1988M867400026	2895340	Campylobacteriosis
ARVIND, AS; COOK, RS; TABAQCHALI, S; FARTHING, MJG	ARVIND, AS; COOK, RS; TABAQCHALI, S; FARTHING, MJG	ONE-MINUTE ENDOSCOPY ROOM TEST FOR CAMPYLOBACTER-PYLORI	LANCET	0140-6736	2026-03-01	1988	1	8587	704	704		WOS:A1988M625900024	2895232	Campylobacteriosis
PORRO, GB; LAZZARONI, M	PORRO, GB; LAZZARONI, M	CAMPYLOBACTER PYLORI AND ULCER RECURRENCE	LANCET	0140-6736	2012-03-01	1988	1	8585	593	593		WOS:A1988M438300040		Campylobacteriosis
CALVA, JJ; RUIZPALACIOS, GM; LOPEZVIDAL, AB; RAMOS, A; BOJALIL, R	CALVA, JJ; RUIZPALACIOS, GM; LOPEZVIDAL, AB; RAMOS, A; BOJALIL, R	COHORT STUDY OF INTESTINAL INFECTION WITH CAMPYLOBACTER IN MEXICAN CHILDREN	LANCET	0140-6736	2005-03-01	1988	1	8584	503	506		WOS:A1988M425100005	2893920	Campylobacteriosis
LEPORE, MJ; SMITH, FB; BONANNO, CA	LEPORE, MJ; SMITH, FB; BONANNO, CA	CAMPYLOBACTER-LIKE ORGANISMS IN PATIENT WITH MENETRIERS DISEASE	LANCET	0140-6736	2027-02-01	1988	1	8583	466	466		WOS:A1988M254700022	2893879	Campylobacteriosis
BEDOSSA, P; POYNARD, T; CHAPUT, JC; MARTIN, E	BEDOSSA, P; POYNARD, T; CHAPUT, JC; MARTIN, E	A DECADE OF CAMPYLOBACTER PYLORI	LANCET	0140-6736	2020-02-01	1988	1	8582	417	418		WOS:A1988M194100044	2893219	Campylobacteriosis
BURNIE, J; LEE, W; MCNULTY, C; DENT, J	BURNIE, J; LEE, W; MCNULTY, C; DENT, J	VIRULENCE OF CAMPYLOBACTER STRAINS AND DEGREE OF GASTRITIS	LANCET	0140-6736	2006-02-01	1988	1	8580	302	302		WOS:A1988L976600036	2893115	Campylobacteriosis
POPOVICUROIC, T; GMAJNICKI, B; KALENIC, S; VODOPIJA, I	POPOVICUROIC, T; GMAJNICKI, B; KALENIC, S; VODOPIJA, I	CLINICAL COMPARISON OF CAMPYLOBACTER JEJUNI AND CAMPYLOBACTER-COLI DIARRHEA	LANCET	0140-6736	2023-01-01	1988	1	8578	176	177		WOS:A1988L759900021	2893006	Campylobacteriosis
KARTTUNEN, T; NIEMELA, S	KARTTUNEN, T; NIEMELA, S	CAMPYLOBACTER PYLORI AND DUODENOGASTRIC REFLUX IN PEPTIC-ULCER DISEASE AND GASTRITIS	LANCET	0140-6736	2016-01-01	1988	1	8577	118	118		WOS:A1988L624800031	2891956	Campylobacteriosis
WYATT, JI; RATHBONE, BJ; DIXON, MF; HEATLEY, RV; AXON, ATR	WYATT, JI; RATHBONE, BJ; DIXON, MF; HEATLEY, RV; AXON, ATR	CAMPYLOBACTER PYLORI AND DEVELOPMENT OF DUODENAL-ULCER	LANCET	0140-6736	2016-01-01	1988	1	8577	118	119		WOS:A1988L624800032	2891957	Campylobacteriosis
JUAN, DG; SANCHO, FJ; SAINZ, S; SUCH, J; FERNANDEZ, M; XIOL, JM	JUAN, DG; SANCHO, FJ; SAINZ, S; SUCH, J; FERNANDEZ, M; XIOL, JM	CAMPYLOBACTER PYLORI AND PERNICIOUS-ANEMIA	LANCET	0140-6736	2002-01-01	1988	1	8575-6	57	57		WOS:A1988L524500036		Campylobacteriosis
NEWELL, DG; HUDSON, MJ; BASKERVILLE, A	NEWELL, DG; HUDSON, MJ; BASKERVILLE, A	NATURALLY-OCCURRING GASTRITIS ASSOCIATED WITH CAMPYLOBACTER-PYLORI INFECTION IN THE RHESUS-MONKEY	LANCET	0140-6736	2005-12-01	1987	2	8571	1338	1338		WOS:A1987L167000044	2890941	Campylobacteriosis
COGHLAN, JG; HUMPHRIES, H; DOOLEY, C; KEANE, C; GILLIGAN, D; MCKENNA, D; SWEENEY, E; OMORAIN, C	COGHLAN, JG; HUMPHRIES, H; DOOLEY, C; KEANE, C; GILLIGAN, D; MCKENNA, D; SWEENEY, E; OMORAIN, C	CAMPYLOBACTER-PYLORI AND RECURRENCE OF DUODENAL-ULCERS - A 12-MONTH FOLLOW-UP-STUDY	LANCET	0140-6736	2014-11-01	1987	2	8568	1109	1111		WOS:A1987K788300002	2890019	Campylobacteriosis
FLEJOU, JF; PRICE, AB; SMITH, AC; OWEN, ERTC	FLEJOU, JF; PRICE, AB; SMITH, AC; OWEN, ERTC	CAMPYLOBACTER-PYLORI AND GASTRIC MANIPULATION FOR MORBID-OBESITY	LANCET	0140-6736	2017-10-01	1987	2	8564	917	918		WOS:A1987K475600040	2889113	Campylobacteriosis
BERKOWICZ, J; LEE, A	BERKOWICZ, J; LEE, A	PERSON-TO-PERSON TRANSMISSION OF CAMPYLOBACTER-PYLORI	LANCET	0140-6736	2019-09-01	1987	2	8560	680	681		WOS:A1987K031200017	2887955	Campylobacteriosis
MITCHELL, HM; BOHANE, TD; BERKOWICZ, J; HAZELL, SL; LEE, A	MITCHELL, HM; BOHANE, TD; BERKOWICZ, J; HAZELL, SL; LEE, A	ANTIBODY TO CAMPYLOBACTER-PYLORI IN FAMILIES OF INDEX CHILDREN WITH GASTROINTESTINAL ILLNESS DUE TO C PYLORI	LANCET	0140-6736	2019-09-01	1987	2	8560	681	682		WOS:A1987K031200018	2887956	Campylobacteriosis
OCONNOR, HJ; DIXON, MF; WYATT, JI; AXON, ATR; DEWAR, EP; JOHNSTON, D	OCONNOR, HJ; DIXON, MF; WYATT, JI; AXON, ATR; DEWAR, EP; JOHNSTON, D	CAMPYLOBACTER-PYLORI AND PEPTIC-ULCER DISEASE	LANCET	0140-6736	2012-09-01	1987	2	8559	633	634		WOS:A1987J942100044	2887926	Campylobacteriosis
RATHBONE, BJ; WYATT, JI; HEATLEY, RV; DIXON, MF	RATHBONE, BJ; WYATT, JI; HEATLEY, RV; DIXON, MF	CAMPYLOBACTER-PYLORI AND PEPTIC-ULCER	LANCET	0140-6736	2015-08-01	1987	2	8555	398	398		WOS:A1987J577300047	2886854	Campylobacteriosis
ACETI, A; ATTANASIO, R; PENNICA, A; TALIANI, G; SEBASTIANI, A; REZZA, G; IPPOLITO, G; PERUCCI, CA	ACETI, A; ATTANASIO, R; PENNICA, A; TALIANI, G; SEBASTIANI, A; REZZA, G; IPPOLITO, G; PERUCCI, CA	CAMPYLOBACTER-PYLORI INFECTION IN HOMOSEXUALS	LANCET	0140-6736	2018-07-01	1987	2	8551	154	155		WOS:A1987J183500022	2885612	Campylobacteriosis
BELL, GD; WEIL, J; HARRISON, G; MORDEN, A; JONES, PH; GANT, PW; TROWELL, JE; YOONG, AK; DANESHMEND, TK; LOGAN, RFA	BELL, GD; WEIL, J; HARRISON, G; MORDEN, A; JONES, PH; GANT, PW; TROWELL, JE; YOONG, AK; DANESHMEND, TK; LOGAN, RFA	C-14 UREA BREATH ANALYSIS, A NONINVASIVE TEST FOR CAMPYLOBACTER-PYLORI IN THE STOMACH	LANCET	0140-6736	2013-06-01	1987	1	8546	1367	1368		WOS:A1987H678500018	2884468	Campylobacteriosis
GRAHAM, DY; EVANS, DJ; ALPERT, LC; KLEIN, PD; EVANS, DG; OPEKUN, AR; BOUTTON, TW	GRAHAM, DY; EVANS, DJ; ALPERT, LC; KLEIN, PD; EVANS, DG; OPEKUN, AR; BOUTTON, TW	CAMPYLOBACTER-PYLORI DETECTED NONINVASIVELY BY THE C-13 UREA BREATH TEST	LANCET	0140-6736	2023-05-01	1987	1	8543	1174	1177		WOS:A1987H389600005	2883491	Campylobacteriosis
VONWULFFEN, H; GROTE, HJ; KRAMERHANSEN, H	VONWULFFEN, H; GROTE, HJ; KRAMERHANSEN, H	SEROLOGICAL SCREENING FOR CAMPYLOBACTER-PYLORI IN CANDIDATES FOR RENAL-TRANSPLANTATION	LANCET	0140-6736	2016-05-01	1987	1	8542	1140	1141		WOS:A1987H297400019	2883460	Campylobacteriosis
LANE, EM; BATCHELOR, RA; BOURGEOIS, AL; BURR, DH; OLSON, JG	LANE, EM; BATCHELOR, RA; BOURGEOIS, AL; BURR, DH; OLSON, JG	URINE AND FECAL IGA RESPONSE DURING NATURALLY ACQUIRED INFECTION WITH CAMPYLOBACTER-JEJUNI	LANCET	0140-6736	2016-05-01	1987	1	8542	1141	1141		WOS:A1987H297400020	2883461	Campylobacteriosis
GLUPCZYNSKI, Y; LABBE, M; BURETTE, A; DELMEE, M; AVESANI, V; BRUCK, C	GLUPCZYNSKI, Y; LABBE, M; BURETTE, A; DELMEE, M; AVESANI, V; BRUCK, C	TREATMENT FAILURE OF OFLOXACIN IN CAMPYLOBACTER-PYLORI INFECTION	LANCET	0140-6736	2009-05-01	1987	1	8541	1096	1096		WOS:A1987H180100049	2883434	Campylobacteriosis
BROCZYK, A; THOMPSON, S; SMITH, D; LIOR, H	BROCZYK, A; THOMPSON, S; SMITH, D; LIOR, H	WATER-BORNE OUTBREAK OF CAMPYLOBACTER LARIDIS-ASSOCIATED GASTROENTERITIS	LANCET	0140-6736	2017-01-01	1987	1	8525	164	165		WOS:A1987F657100039	2880002	Campylobacteriosis
ENGSTRAND, L; PAHLSON, C; GUSTAVSSON, S; SCHWAN, A	ENGSTRAND, L; PAHLSON, C; GUSTAVSSON, S; SCHWAN, A	MONOCLONAL-ANTIBODIES FOR RAPID IDENTIFICATION OF CAMPYLOBACTER PYLORIDIS	LANCET	0140-6736	2013-12-01	1986	2	8520	1402	1403		WOS:A1986F220300045	2878265	Campylobacteriosis
LEE, A; CARRICK, J; BORODY, TJ	LEE, A; CARRICK, J; BORODY, TJ	CAMPYLOBACTER PYLORIDIS INFECTION AS POSSIBLE COMPLICATION OF WEIGHT-LOSS THERAPY	LANCET	0140-6736	2006-12-01	1986	2	8519	1343	1343		WOS:A1986F088700049	2878218	Campylobacteriosis
OCONNOR, HJ; WYATT, JI; WARD, DC; DIXON, MF; AXON, ATR; DEWAR, EP; JOHNSTON, D	OCONNOR, HJ; WYATT, JI; WARD, DC; DIXON, MF; AXON, ATR; DEWAR, EP; JOHNSTON, D	EFFECT OF DUODENAL-ULCER SURGERY AND ENTEROGASTRIC REFLUX ON CAMPYLOBACTER PYLORIDIS	LANCET	0140-6736	2022-11-01	1986	2	8517	1178	1181		WOS:A1986E905800002	2877324	Campylobacteriosis
HOWDEN, A; BOSWELL, P; TOVEY, F	HOWDEN, A; BOSWELL, P; TOVEY, F	INVITRO SENSITIVITY OF CAMPYLOBACTER PYLORIDIS TO FURAZOLIDONE	LANCET	0140-6736	2001-11-01	1986	2	8514	1035	1035		WOS:A1986E607000027	2877192	Campylobacteriosis
SALMERON, M; DESPLACES, N; LAVERGNE, A; HOUDART, R	SALMERON, M; DESPLACES, N; LAVERGNE, A; HOUDART, R	CAMPYLOBACTER-LIKE ORGANISMS AND ACUTE PURULENT GASTRITIS	LANCET	0140-6736	2025-10-01	1986	2	8513	975	976		WOS:A1986E515700030	2877152	Campylobacteriosis
HAZELL, SL; LEE, A	HAZELL, SL; LEE, A	CAMPYLOBACTER PYLORIDIS, UREASE, AND GASTRIC-ULCERS	LANCET	0140-6736	2013-09-01	1986	2	8507	626	626		WOS:A1986D956400021	2875334	Campylobacteriosis
RATHBONE, BJ; WEST, AP; WYATT, JI; JOHNSON, AW; TOMPKINS, DS; HEATLEY, RV	RATHBONE, BJ; WEST, AP; WYATT, JI; JOHNSON, AW; TOMPKINS, DS; HEATLEY, RV	CAMPYLOBACTER PYLORIDIS, UREASE, AND GASTRIC-ULCERS	LANCET	0140-6736	2016-08-01	1986	2	8503	400	401		WOS:A1986D609300040	2874399	Campylobacteriosis
GOOSSENS, H; KREMP, L; BOURY, R; VLAES, L; VANDENBORRE, C; HENOCQUE, G; ROCQUE, J; ALANIO, G; HEMELHOF, W; MACART, M; BUTZLER, JP	GOOSSENS, H; KREMP, L; BOURY, R; VLAES, L; VANDENBORRE, C; HENOCQUE, G; ROCQUE, J; ALANIO, G; HEMELHOF, W; MACART, M; BUTZLER, JP	NOSOCOMIAL OUTBREAK OF CAMPYLOBACTER JEJUNI MENINIGITIS IN NEWBORN-INFANTS	LANCET	0140-6736	2019-07-01	1986	2	8499	146	149		WOS:A1986D236700013	2873408	Campylobacteriosis
HAZELL, SL; LEE, A	HAZELL, SL; LEE, A	CAMPYLOBACTER PYLORIDIS, UREASE, HYDROGEN-ION BACK DIFFUSION, AND GASTRIC-ULCERS	LANCET	0140-6736	2005-07-01	1986	2	8497	15	17		WOS:A1986D026500007	2873317	Campylobacteriosis
LIOR, H; BUTZLER, JP	LIOR, H; BUTZLER, JP	SEROTYPING CAMPYLOBACTER	LANCET	0140-6736	2014-06-01	1986	1	8494	1381	1382		WOS:A1986C726700026	2872492	Campylobacteriosis
MCCARDELL, BA; MADDEN, JM; STANFIELD, JT	MCCARDELL, BA; MADDEN, JM; STANFIELD, JT	PRODUCTION OF CYTOTOXINS BY CAMPYLOBACTER	LANCET	0140-6736	2003-05-01	1986	1	8488	1031	1031		WOS:A1986C120400027	2871306	Campylobacteriosis
MARSHALL, BJ; LANGTON, SR	MARSHALL, BJ; LANGTON, SR	UREA HYDROLYSIS IN PATIENTS WITH CAMPYLOBACTER-PYLORIDIS INFECTION	LANCET	0140-6736	2026-04-01	1986	1	8487	965	966		WOS:A1986C020000017	2871253	Campylobacteriosis
CADRANEL, S; GOOSSENS, H; DEBOECK, M; MALENGREAU, A; RODESCH, P; BUTZLER, JP	CADRANEL, S; GOOSSENS, H; DEBOECK, M; MALENGREAU, A; RODESCH, P; BUTZLER, JP	CAMPYLOBACTER PYLORIDIS IN CHILDREN	LANCET	0140-6736	2029-03-01	1986	1	8483	735	736		WOS:A1986A626800021	2870240	Campylobacteriosis
FRICKER, CR	FRICKER, CR	CAMPYLOBACTER SEROTYPING ON SHIPPED ANTIGEN EXTRACTS	LANCET	0140-6736	2008-03-01	1986	1	8480	554	554		WOS:A1986A315300025	2869277	Campylobacteriosis
HILL, R; PEARMAN, J; WORTHY, P; CARUSO, V; GOODWIN, S; BLINCOW, E	HILL, R; PEARMAN, J; WORTHY, P; CARUSO, V; GOODWIN, S; BLINCOW, E	CAMPYLOBACTER PYLORIDIS AND GASTRITIS IN CHILDREN	LANCET	0140-6736	2015-02-01	1986	1	8477	387	387		WOS:A1986AZJ9500042	2868325	Campylobacteriosis
MCNULTY, CAM; WISE, R	MCNULTY, CAM; WISE, R	RAPID DIAGNOSIS OF CAMPYLOBACTER PYLORIDIS GASTRITIS	LANCET	0140-6736	2015-02-01	1986	1	8477	387	387		WOS:A1986AZJ9500041	2868326	Campylobacteriosis
LASTOVICA, AJ; MARSHALL, RB; PENNER, JL	LASTOVICA, AJ; MARSHALL, RB; PENNER, JL	CAMPYLOBACTER SEROTYPING ON SHIPPED ANTIGEN EXTRACTS	LANCET	0140-6736	2008-02-01	1986	1	8476	320	320		WOS:A1986AYW4000022	2868180	Campylobacteriosis
MORRIS, A; MCINTYRE, D; ROSE, T; NICHOLSON, G	MORRIS, A; MCINTYRE, D; ROSE, T; NICHOLSON, G	RAPID DIAGNOSIS OF CAMPYLOBACTER-PYLORIDIS INFECTION	LANCET	0140-6736	2018-01-01	1986	1	8473	149	149		WOS:A1986AXS2500018	2867361	Campylobacteriosis
WALTERS, LL; BUDIN, RE; PAULL, G	WALTERS, LL; BUDIN, RE; PAULL, G	ACRIDINE-ORANGE TO IDENTIFY CAMPYLOBACTER PYLORIDIS IN FORMALIN FIXED, PARAFFIN-EMBEDDED GASTRIC BIOPSIES	LANCET	0140-6736	2004-01-01	1986	1	8471	42	42		WOS:A1986AWX6800029	2417073	Campylobacteriosis
GOODWIN, S; BLINCOW, E; ARMSTRONG, J; MCCULLOCH, R; COLLINS, D	GOODWIN, S; BLINCOW, E; ARMSTRONG, J; MCCULLOCH, R; COLLINS, D	CAMPYLOBACTER PYLORIDIS IS UNIQUE - GCLO-2 IS AN ORDINARY CAMPYLOBACTER	LANCET	0140-6736		1985	2	8445	38	39		WOS:A1985ALK1000026	2861477	Campylobacteriosis
STEER, HW; NEWELL, DG	STEER, HW; NEWELL, DG	IMMUNOLOGICAL IDENTIFICATION OF CAMPYLOBACTER PYLORIDIS IN GASTRIC BIOPSY-TISSUE	LANCET	0140-6736		1985	2	8445	38	38		WOS:A1985ALK1000025	2861476	Campylobacteriosis
[Anonymous]	[Anonymous]	CAMPYLOBACTERS IN OTTAWA	LANCET	0140-6736		1985	2	8447	135	135		WOS:A1985AMF5200011		Campylobacteriosis
GOOSSENS, H; RUMMENS, E; CADRANEL, S; BUTZLER, JP; TAKEDA, Y	GOOSSENS, H; RUMMENS, E; CADRANEL, S; BUTZLER, JP; TAKEDA, Y	CYTO-TOXIC ACTIVITY ON CHINESE-HAMSTER OVARY CELLS IN CULTURE FILTRATES OF CAMPYLOBACTER JEJUNI-COLI	LANCET	0140-6736		1985	2	8453	511	511		WOS:A1985APT9100057	2863540	Campylobacteriosis
MORTON, AR; YU, R; WALDEK, S; HOLMES, AM; CRAIG, A; MUNDY, K	MORTON, AR; YU, R; WALDEK, S; HOLMES, AM; CRAIG, A; MUNDY, K	CAMPYLOBACTER INDUCED THROMBOTIC THROMBOCYTOPENIC PURPURA	LANCET	0140-6736		1985	2	8464	1133	1134		WOS:A1985AUJ1200049	2865609	Campylobacteriosis
TERRIER, A; ALTWEGG, M; BADER, P; VONGRAEVENITZ, A	TERRIER, A; ALTWEGG, M; BADER, P; VONGRAEVENITZ, A	HOSPITAL EPIDEMIC OF NEONATAL CAMPYLOBACTER JEJUNI INFECTION	LANCET	0140-6736		1985	2	8465	1182	1182		WOS:A1985AUP9400020	2865631	Campylobacteriosis
KASPER, G; DICKGIESSER, N	KASPER, G; DICKGIESSER, N	ISOLATION FROM GASTRIC EPITHELIUM OF CAMPYLOBACTER-LIKE BACTERIA THAT ARE DISTINCT FROM CAMPYLOBACTER PYLORIDIS	LANCET	0140-6736		1985	1	8420	111	112		WOS:A1985TZ25600046	2857011	Campylobacteriosis
OWEN, RJ; MARTIN, SR; BORMAN, P	OWEN, RJ; MARTIN, SR; BORMAN, P	RAPID UREA HYDROLYSIS BY GASTRIC CAMPYLOBACTERS	LANCET	0140-6736		1985	1	8420	111	111		WOS:A1985TZ25600045	2857010	Campylobacteriosis
FRICKER, CR; PARK, RWA	FRICKER, CR; PARK, RWA	UREASE-POSITIVE CAMPYLOBACTERS	LANCET	0140-6736		1985	1	8425	394	394		WOS:A1985ABQ4200026	2857442	Campylobacteriosis
STEELE, TW; LANSER, JA; SANGSTER, N	STEELE, TW; LANSER, JA; SANGSTER, N	NITRATE-NEGATIVE CAMPYLOBACTER-LIKE ORGANISMS	LANCET	0140-6736		1985	1	8425	394	394		WOS:A1985ABQ4200025	2857441	Campylobacteriosis
KALDOR, J; TEE, W; MCCARTHY, P; WATSON, J; DWYER, B	KALDOR, J; TEE, W; MCCARTHY, P; WATSON, J; DWYER, B	IMMUNE-RESPONSE TO CAMPYLOBACTER PYLORIDIS IN PATIENTS WITH PEPTIC-ULCERATION	LANCET	0140-6736		1985	1	8434	921	921		WOS:A1985AFM9000015	2858757	Campylobacteriosis
[Anonymous]	[Anonymous]	PYLORIC CAMPYLOBACTER FINDS A VOLUNTEER	LANCET	0140-6736		1985	1	8436	1021	1022		WOS:A1985AGV6200011		Campylobacteriosis
HUTCHINSON, DN; BOLTON, FJ; JELLEY, WCN; MATHEWS, WG; TELFORD, DR; COUNTER, DE; JESSOP, EG; HORSLEY, SD	HUTCHINSON, DN; BOLTON, FJ; JELLEY, WCN; MATHEWS, WG; TELFORD, DR; COUNTER, DE; JESSOP, EG; HORSLEY, SD	CAMPYLOBACTER ENTERITIS ASSOCIATED WITH CONSUMPTION OF RAW GOATS MILK	LANCET	0140-6736		1985	1	8436	1037	1038		WOS:A1985AGV6200021	2859480	Campylobacteriosis
BOLTON, FJ; HOLT, AV; HUTCHINSON, DN	BOLTON, FJ; HOLT, AV; HUTCHINSON, DN	UREASE-POSITIVE THERMOPHILIC CAMPYLOBACTERS	LANCET	0140-6736		1985	1	8439	1217	1218		WOS:A1985AHU5500036	2860418	Campylobacteriosis
RATHBONE, BJ; WYATT, JI; WORSLEY, BW; TREJDOSIEWICZ, LK; HEATLEY, RV; LOSOWSKY, MS	RATHBONE, BJ; WYATT, JI; WORSLEY, BW; TREJDOSIEWICZ, LK; HEATLEY, RV; LOSOWSKY, MS	IMMUNE-RESPONSE TO CAMPYLOBACTER PYLORIDIS	LANCET	0140-6736		1985	1	8439	1217	1217		WOS:A1985AHU5500035	2860417	Campylobacteriosis
MCNULTY, CAM; WISE, R	MCNULTY, CAM; WISE, R	RAPID DIAGNOSIS OF CAMPYLOBACTER-ASSOCIATED GASTRITIS	LANCET	0140-6736		1985	1	8443	1443	1444		WOS:A1985AKM5700020	2861379	Campylobacteriosis
KALDOR, J; DWYER, B; TEE, W; MCCARTHY, P; WATSON, J	KALDOR, J; DWYER, B; TEE, W; MCCARTHY, P; WATSON, J	CAMPYLOBACTER PYLORIDIS IN PEPTIC-ULCER	LANCET	0140-6736		1985	1	8443	1444	1444		WOS:A1985AKM5700021	2861380	Campylobacteriosis
MARSHALL, BJ; MCGECHIE, DB; FRANCIS, GJ; UTLEY, PJ	MARSHALL, BJ; MCGECHIE, DB; FRANCIS, GJ; UTLEY, PJ	PYLORIC CAMPYLOBACTER SEROLOGY	LANCET	0140-6736		1984	2	8397	281	281		WOS:A1984TC72900028	6146825	Campylobacteriosis
MATHAN, VI; RAJAN, DP; KLIPSTEIN, FA; ENGERT, RF	MATHAN, VI; RAJAN, DP; KLIPSTEIN, FA; ENGERT, RF	ENTERO-TOXIGENIC CAMPYLOBACTER JEJUNI AMONG CHILDREN IN SOUTH-INDIA	LANCET	0140-6736		1984	2	8409	981	981		WOS:A1984TP46200039	6149368	Campylobacteriosis
OCONNOR, HJ; AXON, ATR; DIXON, MF	OCONNOR, HJ; AXON, ATR; DIXON, MF	CAMPYLOBACTER-LIKE ORGANISMS UNUSUAL IN TYPE-A (PERNICIOUS-ANEMIA) GASTRITIS	LANCET	0140-6736		1984	2	8411	1091	1091		WOS:A1984TR47600023	6150156	Campylobacteriosis
THOMAS, JM	THOMAS, JM	CAMPYLOBACTER-LIKE ORGANISMS IN GASTRITIS	LANCET	0140-6736		1984	2	8413	1217	1217		WOS:A1984TT07100042	6150264	Campylobacteriosis
ALBERT, MJ	ALBERT, MJ	ENTERO-TOXIGENIC CAMPYLOBACTER-JEJUNI AMONG CHILDREN IN SOUTH-INDIA	LANCET	0140-6736		1984	2	8415	1336	1336		WOS:A1984TV13100025	6150340	Campylobacteriosis
JOHNSON, WM; LIOR, H	JOHNSON, WM; LIOR, H	TOXINS PRODUCED BY CAMPYLOBACTER JEJUNI AND CAMPYLOBACTER-COLI	LANCET	0140-6736		1984	1	8370	229	230		WOS:A1984SA08300056	6141372	Campylobacteriosis
MCCARDELL, BA; MADDEN, JM; LEE, EC	MCCARDELL, BA; MADDEN, JM; LEE, EC	PRODUCTION OF CHOLERA-LIKE TOXIN BY CAMPYLOBACTER JEJUNI COLI	LANCET	0140-6736		1984	1	8374	448	449		WOS:A1984SE63200029	6142168	Campylobacteriosis
OLSVIK, O; WACHSMUTH, K; MORRIS, G; FEELEY, JC	OLSVIK, O; WACHSMUTH, K; MORRIS, G; FEELEY, JC	GENETIC PROBING OF CAMPYLOBACTER JEJUNI FOR CHOLERA-TOXIN AND ESCHERICHIA-COLI HEAT-LABILE ENTERO-TOXIN	LANCET	0140-6736		1984	1	8374	449	449		WOS:A1984SE63200030	6142169	Campylobacteriosis
VANDERZWAN, JC	VANDERZWAN, JC	TOXIC SHOCK SYNDROME BY CAMPYLOBACTER INTESTINALIS	LANCET	0140-6736		1984	1	8374	449	449		WOS:A1984SE63200031	6142170	Campylobacteriosis
BRETAG, AH; ARCHER, RS; ATKINSON, HM; WOODS, WH	BRETAG, AH; ARCHER, RS; ATKINSON, HM; WOODS, WH	CIRCADIAN URTICARIA - ANOTHER CAMPYLOBACTER ASSOCIATION	LANCET	0140-6736		1984	1	8383	954	954		WOS:A1984SP38800015	6143880	Campylobacteriosis
KLIPSTEIN, FA; ENGERT, RF	KLIPSTEIN, FA; ENGERT, RF	PURIFICATION OF CAMPYLOBACTER-JEJUNI ENTERO-TOXIN	LANCET	0140-6736		1984	1	8386	1123	1124		WOS:A1984SR70800024	6144853	Campylobacteriosis
BURNETT, RA; FORREST, JAH; GIRDWOOD, RWA; FRICKER, CR	BURNETT, RA; FORREST, JAH; GIRDWOOD, RWA; FRICKER, CR	CAMPYLOBACTER-LIKE ORGANISMS IN THE STOMACH OF PATIENTS AND HEALTHY-INDIVIDUALS	LANCET	0140-6736		1984	1	8390	1348	1349		WOS:A1984SV59800026		Campylobacteriosis
LANGENBERG, ML; TYTGAT, GNJ; SCHIPPER, MEI; RIETRA, PJGM; ZANEN, HC	LANGENBERG, ML; TYTGAT, GNJ; SCHIPPER, MEI; RIETRA, PJGM; ZANEN, HC	CAMPYLOBACTER-LIKE ORGANISMS IN THE STOMACH OF PATIENTS AND HEALTHY-INDIVIDUALS	LANCET	0140-6736		1984	1	8390	1348	1348		WOS:A1984SV59800025		Campylobacteriosis
LOPEZBREA, M; FONTELOS, PM; BAQUERO, M; ARAGON, L	LOPEZBREA, M; FONTELOS, PM; BAQUERO, M; ARAGON, L	URTICARIA ASSOCIATED WITH CAMPYLOBACTER ENTERITIS	LANCET	0140-6736		1984	1	8390	1354	1354		WOS:A1984SV59800039	6145053	Campylobacteriosis
RUIZPALACIOS, GM; TORRES, J; TORRES, NI; ESCAMILLA, E; RUIZPALACIOS, BR; TAMAYO, J	RUIZPALACIOS, GM; TORRES, J; TORRES, NI; ESCAMILLA, E; RUIZPALACIOS, BR; TAMAYO, J	CHOLERA-LIKE ENTERO-TOXIN PRODUCED BY CAMPYLOBACTER JEJUNI - CHARACTERIZATION AND CLINICAL-SIGNIFICANCE	LANCET	0140-6736		1983	2	8344	250	253		WOS:A1983RA42200005	6135079	Campylobacteriosis
[Anonymous]	[Anonymous]	NEW FACES AMONG THE CAMPYLOBACTERS	LANCET	0140-6736		1983	2	8351	662	662		WOS:A1983RG98400017		Campylobacteriosis
WADSTROM, T; BALODA, SB; KROVACEK, K; FARIS, A; BENGTSON, S; WALDER, M	WADSTROM, T; BALODA, SB; KROVACEK, K; FARIS, A; BENGTSON, S; WALDER, M	SWEDISH ISOLATES OF CAMPYLOBACTER-JEJUN-COLI DO NOT PRODUCE CYTOTONIC OR CYTO-TOXIC ENTEROTOXINS	LANCET	0140-6736		1983	2	8355	911	911		WOS:A1983RL30400035	6137720	Campylobacteriosis
PALMER, SR; GULLY, PR; WHITE, JM; PEARSON, AD; SUCKLING, WG; JONES, DM; RAWES, JCL; PENNER, JL	PALMER, SR; GULLY, PR; WHITE, JM; PEARSON, AD; SUCKLING, WG; JONES, DM; RAWES, JCL; PENNER, JL	WATER-BORNE OUTBREAK OF CAMPYLOBACTER GASTROENTERITIS	LANCET	0140-6736		1983	1	8319	287	290		WOS:A1983QA48800015	6130305	Campylobacteriosis
BUTZLER, JP; DEBOECK, M; GOOSSENS, H	BUTZLER, JP; DEBOECK, M; GOOSSENS, H	NEW SELECTIVE MEDIUM FOR ISOLATION OF CAMPYLOBACTER JEJUNI FROM FECAL SPECIMENS	LANCET	0140-6736		1983	1	8328	818	818		WOS:A1983QJ97100024	6132150	Campylobacteriosis
WRIGHT, EP; BALSDON, MJ; OKUBADEJO, OA	WRIGHT, EP; BALSDON, MJ; OKUBADEJO, OA	ISOLATION OF CAMPYLOBACTER JEJUNI FROM CERVIX	LANCET	0140-6736		1982	2	8294	380	380		WOS:A1982PB62000020	6124774	Campylobacteriosis
[Anonymous]	[Anonymous]	CAMPYLOBACTER ENTERITIS	LANCET	0140-6736		1982	2	8313	1437	1438		WOS:A1982PV78300009		Campylobacteriosis
ANDERS, BJ; PAISLEY, JW; LAUER, BA; RELLER, LB	ANDERS, BJ; PAISLEY, JW; LAUER, BA; RELLER, LB	DOUBLE-BLIND PLACEBO CONTROLLED TRIAL OF ERYTHROMYCIN FOR TREATMENT OF CAMPYLOBACTER ENTERITIS	LANCET	0140-6736		1982	1	8264	131	132		WOS:A1982MX39500004	6119512	Campylobacteriosis
LAMBERT, M; MARION, E; COCHE, E; BUTZLER, JP	LAMBERT, M; MARION, E; COCHE, E; BUTZLER, JP	CAMPYLOBACTER ENTERITIS AND ERYTHEMA-NODOSUM	LANCET	0140-6736		1982	1	8286	1409	1409		WOS:A1982NT86700021	6123695	Campylobacteriosis
MENTZING, LO	MENTZING, LO	WATERBORNE OUTBREAKS OF CAMPYLOBACTER ENTERITIS IN CENTRAL SWEDEN	LANCET	0140-6736		1981	2	8242	352	354		WOS:A1981MB43100013	6115120	Campylobacteriosis
LIOR, H; WOODWARD, DL; EDGAR, JA; LAROCHE, LJ	LIOR, H; WOODWARD, DL; EDGAR, JA; LAROCHE, LJ	SEROTYPING BY SLIDE AGGLUTINATION OF CAMPYLOBACTER JEJUNI AND EPIDEMIOLOGY	LANCET	0140-6736		1981	2	8255	1103	1104		WOS:A1981MQ10100019	6118538	Campylobacteriosis
KARMALI, MA; KOSOY, M; NEWMAN, A; TISCHLER, M; PENNER, JL	KARMALI, MA; KOSOY, M; NEWMAN, A; TISCHLER, M; PENNER, JL	REINFECTION WITH CAMPYLOBACTER JEJUNI	LANCET	0140-6736		1981	2	8255	1104	1104		WOS:A1981MQ10100020	6118539	Campylobacteriosis
PRESTON, NW	PRESTON, NW	CAMPYLOBACTER SEROTYPES AND EPIDEMIOLOGY	LANCET	0140-6736		1981	2	8258	1283	1283		WOS:A1981MS63500027	6118691	Campylobacteriosis
LAUWERS, S; VLAES, L; BUTZLER, JP	LAUWERS, S; VLAES, L; BUTZLER, JP	CAMPYLOBACTER SEROTYPING AND EPIDEMIOLOGY	LANCET	0140-6736		1981	1	8212	158	159		WOS:A1981KY08500041	6109838	Campylobacteriosis
JONES, DM; ABBOTT, JD; ELDRIDGE, J; SUTCLIFFE, EM	JONES, DM; ABBOTT, JD; ELDRIDGE, J; SUTCLIFFE, EM	CAMPYLOBACTER SEROTYPING AND EPIDEMIOLOGY	LANCET	0140-6736		1981	1	8216	386	386		WOS:A1981LB44000034	6110014	Campylobacteriosis
JONES, DM; ROBINSON, DA	JONES, DM; ROBINSON, DA	OCCUPATIONAL EXPOSURE TO CAMPYLOBACTER JEJUNI INFECTION	LANCET	0140-6736		1981	1	8217	440	441		WOS:A1981LC54000030	6110065	Campylobacteriosis
YANAGISAWA, S	YANAGISAWA, S	LARGE OUTBREAK OF CAMPYLOBACTER ENTERITIS AMONG SCHOOL-CHILDREN	LANCET	0140-6736		1980	2	8186	153	153		WOS:A1980JZ59300044	6105329	Campylobacteriosis
GRUFFYDDJONES, TJ; MARSTON, M; WHITE, E	GRUFFYDDJONES, TJ; MARSTON, M; WHITE, E	CAMPYLOBACTER JEJUNI ENTERITIS FROM CATS	LANCET	0140-6736		1980	2	8190	366	366		WOS:A1980KD05700023	6105496	Campylobacteriosis
BRUCE, D; FERGUSON, IR	BRUCE, D; FERGUSON, IR	CAMPYLOBACTER JEJUNI IN CATS	LANCET	0140-6736		1980	2	8194	595	596		WOS:A1980KG66800045	6106776	Campylobacteriosis
TAYLOR, DE; DEGRANDIS, SA; KARMALI, MA; FLEMING, PC	TAYLOR, DE; DEGRANDIS, SA; KARMALI, MA; FLEMING, PC	TRANSMISSIBLE TETRACYCLINE RESISTANCE IN CAMPYLOBACTER JEJUNI	LANCET	0140-6736		1980	2	8198	797	797		WOS:A1980KK76200022	6107470	Campylobacteriosis
NEWMAN, A; LAMBERT, JR	NEWMAN, A; LAMBERT, JR	CAMPYLOBACTER JEJUNI CAUSING FLARE-UP IN INFLAMMATORY BOWEL-DISEASE	LANCET	0140-6736		1980	2	8200	919	919		WOS:A1980KM63500036	6107569	Campylobacteriosis
GOODMAN, MJ; PEARSON, KW; MCGHIE, D; DUTT, S; DEODHAR, SG	GOODMAN, MJ; PEARSON, KW; MCGHIE, D; DUTT, S; DEODHAR, SG	CAMPYLOBACTER AND GIARDIA LAMBLIA CAUSING EXACERBATION OF INFLAMMATORY BOWEL-DISEASE	LANCET	0140-6736		1980	2	8206	1247	1247		WOS:A1980KT61000029	6108415	Campylobacteriosis
SVEDHEM, A; NORKRANS, G	SVEDHEM, A; NORKRANS, G	CAMPYLOBACTER JEJUNI ENTERITIS TRANSMITTED FROM CAT TO MAN	LANCET	0140-6736		1980	1	8170	713	714		WOS:A1980JL64200041	6103127	Campylobacteriosis
SKIRROW, MB; TURNBULL, GL; WALKER, RE; YOUNG, SEJ	SKIRROW, MB; TURNBULL, GL; WALKER, RE; YOUNG, SEJ	CAMPYLOBACTER JEJUNI ENTERITIS TRANSMITTED FROM CAT TO MAN	LANCET	0140-6736		1980	1	8179	1188	1188		WOS:A1980JT86000025	6104005	Campylobacteriosis
KOSUNEN, TU; KAURANEN, O; MARTIO, J; PITKANEN, T; PONKA, A; HORTLING, L; AITTONIEMI, S; MUTRU, O; PENTTILA, O; KOSKIMIES, S	KOSUNEN, TU; KAURANEN, O; MARTIO, J; PITKANEN, T; PONKA, A; HORTLING, L; AITTONIEMI, S; MUTRU, O; PENTTILA, O; KOSKIMIES, S	REACTIVE ARTHRITIS AFTER CAMPYLOBACTER JEJUNI ENTERITIS IN PATIENTS WITH HLA-B27	LANCET	0140-6736		1980	1	8181	1312	1313		WOS:A1980JV49100052	6104126	Campylobacteriosis
PEPERSACK, F; PRIGOGYNE, T; BUTZLER, JP; YOURASSOWSKY, E	PEPERSACK, F; PRIGOGYNE, T; BUTZLER, JP; YOURASSOWSKY, E	CAMPYLOBACTER JEJUNI POST-TRANSFUSIONAL SEPTICEMIA	LANCET	0140-6736		1979	2	8148	911	911		WOS:A1979HR85200052	91012	Campylobacteriosis
JONES, A	JONES, A	CAMPYLOBACTER ENTERITIS IN A FOOD FACTORY	LANCET	0140-6736		1979	1	8116	618	619		WOS:A1979GP18900061	85220	Campylobacteriosis
BRUCE, D; CHRISTIE, DR	BRUCE, D; CHRISTIE, DR	CAMPYLOBACTER ENTERITIS AND FOOD-PRODUCTION	LANCET	0140-6736		1979	1	8122	921	921		WOS:A1979GT71800019	86682	Campylobacteriosis
JONES, A	JONES, A	CAMPYLOBACTER ENTERITIS AND FOOD-PRODUCTION - REPLY	LANCET	0140-6736		1979	1	8122	921	921		WOS:A1979GT71800020		Campylobacteriosis
MAWER, SL; SMITH, BAM	MAWER, SL; SMITH, BAM	CAMPYLOBACTER INFECTION OF PREMATURE BABY	LANCET	0140-6736		1979	1	8124	1041	1041		WOS:A1979GU58000054	86766	Campylobacteriosis
DAVIES, JS; PENFOLD, JB	DAVIES, JS; PENFOLD, JB	CAMPYLOBACTER URINARY-INFECTION	LANCET	0140-6736		1979	1	8125	1091	1092		WOS:A1979GV60700054	86820	Campylobacteriosis
MERTENS, A; DESMET, M	MERTENS, A; DESMET, M	CAMPYLOBACTER CHOLECYSTITIS	LANCET	0140-6736		1979	1	8125	1092	1093		WOS:A1979GV60700056	86822	Campylobacteriosis
WRIGHT, EP	WRIGHT, EP	MENINGISM ASSOCIATED WITH CAMPYLOBACTER JEJUNI ENTERITIS	LANCET	0140-6736		1979	1	8125	1092	1092		WOS:A1979GV60700055	86821	Campylobacteriosis
DARLING, WM; PEEL, RN; SKIRROW, MB; MULIRA, AEJL	DARLING, WM; PEEL, RN; SKIRROW, MB; MULIRA, AEJL	CAMPYLOBACTER CHOLECYSTITIS	LANCET	0140-6736		1979	1	8129	1302	1302		WOS:A1979GZ98900049	87770	Campylobacteriosis
[Anonymous]	[Anonymous]	CAMPYLOBACTER ENTERITIS	LANCET	0140-6736		1978	2	8081	135	136		WOS:A1978FG64300008		Campylobacteriosis
RIBEIRO, CD	RIBEIRO, CD	CAMPYLOBACTER ENTERITIS	LANCET	0140-6736		1978	2	8083	270	271		WOS:A1978FJ31900051	79071	Campylobacteriosis
BLASER, M; POWERS, BW; CRAVENS, J; WANG, WL	BLASER, M; POWERS, BW; CRAVENS, J; WANG, WL	CAMPYLOBACTER ENTERITIS ASSOCIATED WITH CANINE INFECTION	LANCET	0140-6736		1978	2	8097	979	981		WOS:A1978FU83000017	82001	Campylobacteriosis
KNILL, M; SUCKLING, WG; PEARSON, AD	KNILL, M; SUCKLING, WG; PEARSON, AD	ENVIRONMENTAL ISOLATION OF HEAT-TOLERANT CAMPYLOBACTER IN SOUTHAMPTON AREA	LANCET	0140-6736		1978	2	8097	1002	1003		WOS:A1978FU83000055	81981	Campylobacteriosis
WALDER, M; FORSGREN, A	WALDER, M; FORSGREN, A	ERYTHROMYCIN-RESISTANT CAMPYLOBACTERS	LANCET	0140-6736		1978	2	8101	1201	1201		WOS:A1978FY28400030	82164	Campylobacteriosis
HASTINGS, DH	HASTINGS, DH	CAMPYLOBACTER ENTERITIS IN PETS	LANCET	0140-6736		1978	2	8102	1249	1250		WOS:A1978FZ29300019	82749	Campylobacteriosis
BRUNTON, WAT; WILSON, AMM; MACRAE, RM	BRUNTON, WAT; WILSON, AMM; MACRAE, RM	ERYTHROMYCIN-RESISTANT CAMPYLOBACTERS	LANCET	0140-6736		1978	2	8104	1385	1385		WOS:A1978GB96900059	82888	Campylobacteriosis
DEMOL, P; BOSMANS, E	DEMOL, P; BOSMANS, E	CAMPYLOBACTER ENTERITIS IN CENTRAL-AFRICA	LANCET	0140-6736		1978	1	8064	604	604		WOS:A1978ER31000021	76137	Campylobacteriosis
LAUWERS, S; DEBOECK, M; BUTZLER, JP	LAUWERS, S; DEBOECK, M; BUTZLER, JP	CAMPYLOBACTER ENTERITIS IN BRUSSELS	LANCET	0140-6736		1978	1	8064	604	605		WOS:A1978ER31000022	76138	Campylobacteriosis

## Sheet: Chik_Nature
AU	AF	TI	SO	SN	PD	PY	VL	IS	BP	EP	DI	UT	PM	Disease
John, CC; Carabin, H; Montano, SM; Bangirana, P; Zunt, JR; Peterson, PK	John, Chandy C.; Carabin, Helene; Montano, Silvia M.; Bangirana, Paul; Zunt, Joseph R.; Peterson, Phillip K.	Global research priorities for infections that affect the nervous system	NATURE	0028-0836	2019-11-01	2015	527	7578	S178	S186	10.1038/nature16033	WOS:000365356800014	26580325	Chikungunya
McBride, CS; Baier, F; Omondi, AB; Spitzer, SA; Lutomiah, J; Sang, R; Ignell, R; Vosshall, LB	McBride, Carolyn S.; Baier, Felix; Omondi, Aman B.; Spitzer, Sarabeth A.; Lutomiah, Joel; Sang, Rosemary; Ignell, Rickard; Vosshall, Leslie B.	Evolution of mosquito preference for humans linked to an odorant receptor	NATURE	0028-0836	2013-11-01	2014	515	7526	222	U151	10.1038/nature13964	WOS:000344631400040	25391959	Chikungunya
Shoji-Kawata, S; Sumpter, R; Leveno, M; Campbell, GR; Zou, ZJ; Kinch, L; Wilkins, AD; Sun, QH; Pallauf, K; MacDuff, D; Huerta, C; Virgin, HW; Helms, JB; Eerland, R; Tooze, SA; Xavier, R; Lenschow, DJ; Yamamoto, A; King, D; Lichtarge, O; Grishin, NV; Spector, SA; Kaloyanova, DV; Levine, B	Shoji-Kawata, Sanae; Sumpter, Rhea, Jr.; Leveno, Matthew; Campbell, Grant R.; Zou, Zhongju; Kinch, Lisa; Wilkins, Angela D.; Sun, Qihua; Pallauf, Kathrin; MacDuff, Donna; Huerta, Carlos; Virgin, Herbert W.; Helms, J. Bernd; Eerland, Ruud; Tooze, Sharon A.; Xavier, Ramnik; Lenschow, Deborah J.; Yamamoto, Ai; King, David; Lichtarge, Olivier; Grishin, Nick V.; Spector, Stephen A.; Kaloyanova, Dora V…	Identification of a candidate therapeutic autophagy-inducing peptide	NATURE	0028-0836	2014-02-01	2013	494	7436	201	206	10.1038/nature11866	WOS:000315137700032	23364696	Chikungunya
Schoggins, JW; Wilson, SJ; Panis, M; Murphy, MY; Jones, CT; Bieniasz, P; Rice, CM	Schoggins, John W.; Wilson, Sam J.; Panis, Maryline; Murphy, Mary Y.; Jones, Christopher T.; Bieniasz, Paul; Rice, Charles M.	A diverse range of gene products are effectors of the type I interferon antiviral response	NATURE	0028-0836	2028-04-01	2011	472	7344	481	U545	10.1038/nature09907	WOS:000289949600036	21478870	Chikungunya
Voss, JE; Vaney, MC; Duquerroy, S; Vonrhein, C; Girard-Blanc, C; Crublet, E; Thompson, A; Bricogne, G; Rey, FA	Voss, James E.; Vaney, Marie-Christine; Duquerroy, Stephane; Vonrhein, Clemens; Girard-Blanc, Christine; Crublet, Elodie; Thompson, Andrew; Bricogne, Gerard; Rey, Felix A.	Glycoprotein organization of Chikungunya virus particles revealed by X-ray crystallography	NATURE	0028-0836	2002-12-01	2010	468	7324	709	U137	10.1038/nature09555	WOS:000284836700044	21124458	Chikungunya
GIFFORD, GE; HELLER, E	GIFFORD, GE; HELLER, E	EFFECT OF ACTINOMYCIN D ON INTERFERON PRODUCTION BY ACTIVE AND INACTIVE CHIKUNGUNYA VIRUS IN CHICK CELLS	NATURE	0028-0836		1963	200	490	50	&	10.1038/200050a0	WOS:A19638814B00273	14074629	Chikungunya

[truncated: 95 more sheets: Chik_Science, Chik_NEJM, Chik_Lancet, Crypto_Nature, Crypto_Science, Crypto_NEJM, Crypto_Lancet, Den_Nature, Den_Science, Den_Lancet, Den_NEJM, Ecoli_Science, Ecoli_Nature, Ecoli_Lancet, Ecoli_NEJM, HepA_Lancet, HepA_NEJM, HepA_Science, HepA_Nature, HepE_Nature …]
